# Supplementary material for: Endothelial cell‐derived oxysterol ablation attenuates experimental autoimmune encephalomyelitis
Source: EMBO Rep. 2023 Jan 30;24(3):e55328. doi: 10.15252/embr.202255328 (PMC9986812; doi:10.15252/embr.202255328)
Supplement: Supplementary file 3 — Dataset EV1 [file EMBR-24-e55328-s001.xlsx]

## Sheet: Ch25hECKO_Il1b VS Ch25hECKO_NS
Gene_Name	Ch25hECKO IL-1β vs Ch25hECKO NS: logFC	Ch25hECKO_IL-1β vs Ch25hECKO NS: FoldChange	t	adj.P.Val
Cxcl1	7.47861	178.355	104.536	1.67892e-17
Cd14	5.84516	57.4867	75.963	6.02574e-16
Sele	5.06933	33.5754	75.2971	6.02574e-16
Lcn2	9.05498	531.889	61.5764	6.34798e-15
Ikbke	6.68444	102.853	61.0456	6.52787e-15
Pdgfa	3.17576	9.03646	59.8775	7.87787e-15
Plpp3	2.24021	4.72465	57.0822	1.16664e-14
Icosl	4.30258	19.7335	56.6688	1.21766e-14
Marcksl1	2.01912	4.05336	55.5691	1.51975e-14
Ccl2	4.04994	16.5635	53.9585	2.0782e-14
Slc7a11	2.9046	7.48812	53.0773	2.50134e-14
Cxcl2	6.64066	99.7784	49.7881	5.43379e-14
Ablim3	-2.12071	-4.34908	-49.1507	6.26435e-14
Nfkbiz	3.19773	9.17513	47.6603	8.36331e-14
Slc11a2	1.77314	3.41796	47.3664	8.73619e-14
Neurl3	2.59346	6.03544	44.5765	1.89969e-13
Cp	2.98538	7.91934	43.8774	2.24148e-13
Slco1a4	-4.14741	-17.7212	-43.0681	2.83789e-13
Ank	-1.61583	-3.06488	-42.0317	3.60796e-13
Slc40a1	-2.32435	-5.00841	-41.3129	4.44735e-13
Lpar6	-1.40019	-2.63936	-41.2738	4.44735e-13
Selenop	-1.48375	-2.79674	-40.8609	4.71405e-13
Serpine2	2.3623	5.1419	40.8416	4.71405e-13
Tnfaip2	1.96586	3.90647	38.7627	8.1166e-13
Tnfaip3	1.41042	2.65815	38.6148	8.41787e-13
Tnip1	1.77323	3.41818	38.4715	8.60986e-13
Acod1	5.49293	45.0335	38.365	8.73981e-13
Bmp6	-3.28767	-9.76536	-38.3041	8.73981e-13
Lif	5.7279	52.9993	38.2845	8.73981e-13
Icam1	1.87834	3.67651	37.6758	1.04494e-12
Cavin2	-2.00182	-4.00504	-37.6377	1.04494e-12
Adamts4	2.71126	6.54894	37.3612	1.09358e-12
Ablim1	-1.51144	-2.85094	-37.1174	1.18284e-12
Selp	10.2835	1246.34	37.0357	1.19898e-12
Smoc2	5.24189	37.8413	36.6999	1.33184e-12
Ier3	2.03302	4.09261	36.6144	1.35816e-12
Nadk	1.08543	2.122	36.4294	1.42113e-12
Ackr1	4.3454	20.3281	36.1491	1.52572e-12
Ripk2	1.61836	3.07025	35.8467	1.65605e-12
Txnip	-1.48806	-2.80511	-35.4142	1.93252e-12
C3	9.52455	736.503	35.3977	1.93252e-12
Rab32	2.47227	5.54918	34.8532	2.29769e-12
Ifitm3	1.67168	3.18585	34.7925	2.32402e-12
Tmtc1	-1.77328	-3.41829	-34.7704	2.32402e-12
Cav1	-1.85796	-3.62495	-34.655	2.38341e-12
Nfkbia	1.65373	3.14646	34.3237	2.67235e-12
Trpv4	1.82116	3.53365	34.2515	2.72434e-12
Slco3a1	2.09636	4.27628	34.2148	2.73737e-12
Cxcl16	1.94168	3.84152	34.0935	2.84887e-12
Cxcl3	7.44195	173.88	33.9509	2.99207e-12
Il4ra	1.89967	3.73127	33.6183	3.30476e-12
Ncf1	6.15634	71.3253	33.4572	3.5026e-12
Limch1	-1.64758	-3.13308	-33.0655	4.05794e-12
Nos2	1.99756	3.99325	32.8957	4.32299e-12
Synm	-1.73556	-3.33009	-32.849	4.36969e-12
Pgm5	-1.65402	-3.14709	-32.558	4.82035e-12
Arhgef17	3.5771	11.9348	32.2965	5.35294e-12
Cxcl5	10.2024	1178.22	32.2479	5.41935e-12
Psma6	1.11582	2.16718	32.0329	5.90326e-12
Itga8	-3.14726	-8.85974	-31.9467	6.02641e-12
Angptl4	2.49324	5.6304	31.7931	6.39499e-12
Megf6	-2.3419	-5.06971	-31.6052	6.83551e-12
Tril	-4.09972	-17.1451	-31.3728	7.52168e-12
Itm2a	-1.34269	-2.53623	-31.3298	7.60515e-12
Lims2	-1.2848	-2.43648	-31.1868	7.97965e-12
Slc7a5	-1.23057	-2.3466	-30.9632	8.62092e-12
Lifr	-1.42361	-2.68257	-30.6464	9.80371e-12
Phactr1	-1.60344	-3.03867	-30.4608	1.03617e-11
Tnf	3.97672	15.7438	30.285	1.11571e-11
Cav2	-1.1358	-2.19741	-30.2118	1.14575e-11
P2ry6	6.27612	77.4998	30.0705	1.20184e-11
Csf3	11.3555	2620.2	30.0649	1.20184e-11
Adamts1	1.27862	2.42608	29.8838	1.29734e-11
Synpo2	-2.43918	-5.42334	-29.7843	1.3499e-11
Vamp1	-1.66869	-3.17925	-29.6277	1.42314e-11
Klf9	-1.21139	-2.31561	-29.5435	1.44874e-11
Adamts7	2.54243	5.8257	29.5406	1.44874e-11
Tspan2	-1.13418	-2.19494	-29.1588	1.65314e-11
Cst3	-1.6198	-3.07332	-28.9715	1.75449e-11
Cyp2d22	-1.5813	-2.9924	-28.9635	1.75449e-11
Sbno2	1.3893	2.61951	28.8822	1.80758e-11
Itih5	-1.82718	-3.54843	-28.8657	1.81086e-11
Ptch1	1.19925	2.29621	28.7852	1.87167e-11
Stra6	6.7458	107.322	28.5922	2.00782e-11
Il6	6.85416	115.693	28.5413	2.04635e-11
Irak3	2.56673	5.92464	28.4858	2.06598e-11
Ptges	2.74931	6.72397	27.8036	2.77391e-11
Ptprb	-1.45607	-2.7436	-27.8034	2.77391e-11
Lims1	0.997291	1.99625	27.7724	2.80203e-11
Plscr1	1.47953	2.78858	27.7458	2.82425e-11
Cebpd	2.77368	6.83851	27.6318	2.95944e-11
Fgfbp1	-6.07375	-67.3566	-27.5571	3.04651e-11
Pou2f2	5.59737	48.4146	27.536	3.0568e-11
1110008P14Rik	2.69689	6.48403	27.5223	3.06172e-11
Sod2	2.17762	4.52406	27.498	3.06962e-11
Sdc4	1.71031	3.27231	27.359	3.22449e-11
St5	1.1807	2.26687	27.3297	3.25646e-11
Adgrl4	-1.65789	-3.15555	-27.0806	3.62758e-11
Mapkbp1	1.73068	3.31884	27.0665	3.63572e-11
Stip1	0.972116	1.96172	26.9331	3.82659e-11
Fas	2.32502	5.01074	26.9296	3.82659e-11
Thbd	-1.51645	-2.86087	-26.8631	3.94203e-11
Plat	1.1403	2.20426	26.7856	4.08502e-11
AU021092	-0.948159	-1.92941	-26.7553	4.09936e-11
St6galnac3	-1.92758	-3.80416	-26.7305	4.12386e-11
Pik3cd	4.97434	31.4358	26.6963	4.15855e-11
Ltbp4	-1.51732	-2.8626	-26.6348	4.27489e-11
Cat	-0.85403	-1.80754	-26.6175	4.29369e-11
Igsf3	1.7806	3.4357	26.4148	4.64775e-11
Shisa3	9.95128	989.994	26.3769	4.72052e-11
Exoc6	-0.985633	-1.98018	-26.252	4.99954e-11
Cadm3	3.43297	10.8001	26.2266	5.0452e-11
Stard9	-1.48379	-2.79682	-26.0128	5.55801e-11
Gstm1	1.09026	2.12912	25.9142	5.836e-11
Lratd2	-1.39475	-2.62944	-25.8656	5.96514e-11
Gnb4	-1.42172	-2.67904	-25.8423	6.01444e-11
Riox2	1.37012	2.58491	25.8017	6.12173e-11
Acat3	4.19761	18.3488	25.7456	6.28399e-11
Gja1	1.32075	2.49795	25.6371	6.63791e-11
Casz1	-2.81301	-7.02751	-25.5989	6.74901e-11
Dpp4	-3.66413	-12.6769	-25.5802	6.78919e-11
Gab1	-1.28468	-2.43629	-25.5619	6.79934e-11
Prnp	-0.931194	-1.90685	-25.5086	6.92067e-11
Rnf144b	-1.17089	-2.25151	-25.5066	6.92067e-11
Tec	-1.64305	-3.12325	-25.4586	7.07612e-11
Tslp	5.62863	49.4752	25.2454	7.894e-11
Mcf2l	-1.21709	-2.32478	-25.2332	7.91471e-11
Tmem204	-1.29343	-2.4511	-25.1703	8.11882e-11
B4galt5	1.23903	2.3604	25.1681	8.11882e-11
Parvb	-0.867689	-1.82474	-25.158	8.11882e-11
Slc44a1	-0.96555	-1.95281	-25.0789	8.38257e-11
Ext1	0.950041	1.93193	25.0445	8.51112e-11
Rnd3	-2.09716	-4.27865	-24.9542	8.7616e-11
Hspa12b	-0.941324	-1.92029	-24.9538	8.7616e-11
Fzd6	-0.924005	-1.89738	-24.9506	8.7616e-11
Csf2	9.85884	928.553	24.9241	8.85728e-11
Rnd1	1.60919	3.05081	24.7341	9.78189e-11
Myct1	-0.865523	-1.822	-24.6888	9.95934e-11
Atp8b1	1.24456	2.36946	24.5449	1.06046e-10
Cx3cl1	1.41822	2.67255	24.4841	1.08708e-10
Wscd1	-1.32494	-2.50522	-24.4831	1.08708e-10
P2ry2	1.23448	2.35297	24.3455	1.16661e-10
Ica1l	-3.06469	-8.36687	-24.073	1.33581e-10
Pwp1	1.35987	2.56663	23.9732	1.39545e-10
P4ha2	0.974517	1.96498	23.9061	1.43986e-10
Rgs2	-3.56971	-11.8738	-23.9014	1.43986e-10
Hid1	-0.937102	-1.91468	-23.6685	1.6166e-10
Car13	2.60784	6.09591	23.6314	1.64675e-10
Card10	-0.87418	-1.83297	-23.5387	1.72193e-10
Nr3c2	-2.12524	-4.36277	-23.5279	1.72709e-10
Ptpn14	-0.845524	-1.79692	-23.4992	1.74491e-10
Zic3	-1.90182	-3.73685	-23.3883	1.85156e-10
Ppp2r5a	-1.22666	-2.34024	-23.3774	1.85315e-10
Ldlrad3	-0.882858	-1.84402	-23.3711	1.85315e-10
Ccdc9b	0.880144	1.84056	23.3639	1.85398e-10
Tcf7	-1.65813	-3.15607	-23.2671	1.95805e-10
Nod2	1.28605	2.43859	23.098	2.15695e-10
Dcn	8.06248	267.33	23.0575	2.19958e-10
Pcdhgc3	0.676489	1.59824	23.0233	2.23725e-10
Nfatc1	-1.17812	-2.26282	-23.0187	2.23725e-10
Zfp704	-1.18754	-2.27764	-22.9992	2.25654e-10
Susd6	1.04076	2.05732	22.9426	2.32047e-10
Sparcl1	-1.97513	-3.93163	-22.9089	2.35339e-10
Hs3st1	-2.32505	-5.01083	-22.8021	2.50374e-10
Map3k8	1.71705	3.28764	22.7827	2.52559e-10
Ttc28	-1.08488	-2.12119	-22.7585	2.54717e-10
Tmem44	-1.49125	-2.81132	-22.653	2.69212e-10
Slc25a25	1.00421	2.00584	22.5448	2.8511e-10
Tspan5	-1.24599	-2.37181	-22.5108	2.90284e-10
Zc3h12a	2.47228	5.54921	22.4819	2.94604e-10
Colec12	-2.23816	-4.71795	-22.3806	3.08074e-10
Dbn1	0.792459	1.73202	22.3031	3.20414e-10
Tmem39a	0.973731	1.96391	22.2715	3.21992e-10
Mxd4	-0.877754	-1.83751	-22.2048	3.32795e-10
Bcl3	2.31658	4.98148	22.1541	3.40401e-10
Fads3	1.31431	2.48684	22.1503	3.40401e-10
Itga2	1.31089	2.48094	22.0842	3.52816e-10
Ripor2	-4.87723	-29.3894	-22.0252	3.6308e-10
Jag2	-0.794878	-1.73493	-21.9883	3.68511e-10
Stxbp6	-1.26784	-2.40801	-21.9713	3.70409e-10
Pak4	0.909008	1.87775	21.9608	3.71845e-10
Tubb2b	1.06848	2.09722	21.9489	3.73078e-10
Ccl20	8.16949	287.914	21.9076	3.80349e-10
Itga5	0.795479	1.73565	21.894	3.82587e-10
Fam53b	-1.50843	-2.845	-21.7706	4.12713e-10
Dusp2	3.85968	14.517	21.7148	4.25331e-10
Snx9	-0.658668	-1.57862	-21.4568	4.90169e-10
Pik3ip1	-1.04141	-2.05823	-21.3492	5.21411e-10
Gabarapl1	-1.07758	-2.11049	-21.2662	5.47484e-10
Cd276	2.44588	5.44858	21.1792	5.73331e-10
Slco2a1	4.06558	16.7441	21.1764	5.73331e-10
2900026A02Rik	-0.743448	-1.67417	-21.021	6.29835e-10
Ttyh2	-1.57979	-2.98927	-21.0003	6.36857e-10
Inhbb	3.02811	8.15741	20.996	6.37019e-10
Tubb5	0.9342	1.91083	20.9823	6.41157e-10
Mmp17	2.21849	4.65407	20.9079	6.68421e-10
Il1rap	1.3453	2.54084	20.8472	6.90673e-10
Poglut1	0.70662	1.63198	20.8411	6.91746e-10
Slc1a4	-1.56991	-2.96885	-20.7922	7.09294e-10
Cchcr1	1.25991	2.3948	20.7267	7.33674e-10
Pdlim1	1.97206	3.92327	20.7043	7.42908e-10
Wwtr1	-0.701112	-1.62576	-20.6997	7.43412e-10
Slc1a1	-1.58343	-2.99682	-20.6886	7.471e-10
Abracl	1.25889	2.39311	20.6566	7.59583e-10
Hif1a	1.20094	2.29889	20.6462	7.63039e-10
Nfkb2	0.717231	1.64402	20.6155	7.75151e-10
Fmo1	-2.35548	-5.11765	-20.5788	7.92606e-10
Ntn4	-1.83686	-3.57231	-20.562	7.99725e-10
Prr5l	-0.977121	-1.96853	-20.5384	8.08672e-10
Ckap4	0.80752	1.7502	20.5262	8.13371e-10
Dgke	-0.870903	-1.82881	-20.5097	8.20535e-10
Upp1	1.06498	2.09213	20.4667	8.36726e-10
Slc15a3	2.35932	5.13128	20.4429	8.48358e-10
Phldb2	0.711661	1.63769	20.3727	8.81417e-10
Six4	-1.87892	-3.67801	-20.3586	8.85783e-10
Lrg1	5.2768	38.7682	20.3549	8.85935e-10
Sesn1	-1.08284	-2.1182	-20.3461	8.89177e-10
Phgdh	-1.73427	-3.32711	-20.3204	9.0278e-10
Samd12	-0.912124	-1.88181	-20.3103	9.0697e-10
Lrp4	1.92377	3.79414	20.2187	9.61041e-10
Crebrf	-1.51182	-2.85169	-20.1635	9.93535e-10
Alcam	1.01669	2.02327	20.1483	1.00171e-09
Nars	0.641888	1.56037	20.1323	1.01043e-09
Plscr4	-0.871565	-1.82965	-20.1186	1.0176e-09
Abcc1	0.768743	1.70379	20.1005	1.02582e-09
Myadm	0.693479	1.61718	20.0628	1.04808e-09
C1ra	2.9938	7.96571	20.0546	1.05163e-09
Micall2	0.713493	1.63977	19.9628	1.11061e-09
Bmp4	-1.93732	-3.82994	-19.9252	1.13202e-09
Steap4	10.1462	1133.2	19.9181	1.13202e-09
Chac1	-1.86163	-3.63417	-19.9146	1.13202e-09
Scd1	1.30812	2.47619	19.8915	1.14157e-09
Slc6a6	-1.33953	-2.53069	-19.8614	1.16318e-09
Tm6sf1	-0.871272	-1.82927	-19.8471	1.17225e-09
Reps1	1.46003	2.75113	19.8348	1.17981e-09
Nfkbid	1.81688	3.52319	19.812	1.18787e-09
Tmcc3	-1.15061	-2.22008	-19.8111	1.18787e-09
Proser2	-1.19978	-2.29704	-19.8066	1.1879e-09
Timp1	1.91251	3.76463	19.7478	1.23502e-09
Myo10	-0.651099	-1.57036	-19.7311	1.24429e-09
Acat2	1.20861	2.31115	19.7071	1.25741e-09
Add3	-0.685356	-1.6081	-19.6717	1.28362e-09
Myo6	-0.76461	-1.69891	-19.6126	1.33245e-09
Slc39a8	-0.987282	-1.98245	-19.563	1.37412e-09
Lurap1l	-1.58291	-2.99574	-19.5226	1.40701e-09
Maged2	0.821946	1.76779	19.5128	1.41205e-09
Trib1	0.906055	1.87391	19.5096	1.4123e-09
Ppp3ca	-0.64964	-1.56878	-19.4947	1.42439e-09
Htra3	-2.09237	-4.26448	-19.4581	1.45887e-09
Afap1l1	-0.539811	-1.45378	-19.4392	1.47466e-09
Ehd1	0.714941	1.64142	19.424	1.48245e-09
Psg22	3.46949	11.077	19.3828	1.52338e-09
Galnt10	-0.898856	-1.86459	-19.3624	1.53636e-09
C1s1	7.01527	129.362	19.35	1.54688e-09
Asap3	1.50357	2.83543	19.3341	1.5614e-09
Lipa	0.750773	1.68269	19.3243	1.56923e-09
Ppp1r16b	-0.758767	-1.69204	-19.2943	1.60001e-09
Tgm2	0.920058	1.89219	19.24	1.6502e-09
Pde8a	-0.736148	-1.66572	-19.22	1.66748e-09
Tspan13	-1.18868	-2.27944	-19.1807	1.70465e-09
Atp13a3	0.831091	1.77903	19.1783	1.70465e-09
Lpcat4	1.03543	2.04972	19.0883	1.80818e-09
Mfng	-0.680045	-1.60219	-19.0703	1.82831e-09
Fmo2	-4.10839	-17.2484	-19.0485	1.85022e-09
Slc16a3	1.70087	3.25097	19.0086	1.90078e-09
Bzw2	1.35997	2.5668	18.973	1.94435e-09
Gm42528	-2.68223	-6.41847	-18.972	1.94435e-09
Ankrd46	-0.642186	-1.56069	-18.9372	1.99035e-09
Slc25a5	0.534065	1.448	18.8827	2.05509e-09
Osmr	1.66322	3.16722	18.8604	2.08087e-09
Pde4a	-1.28154	-2.43099	-18.8515	2.08681e-09
A4galt	1.10498	2.15095	18.832	2.11247e-09
Cdkn2b	-2.01412	-4.03933	-18.8118	2.13996e-09
Prr18	-3.69527	-12.9535	-18.798	2.15294e-09
Susd2	5.5182	45.8292	18.7907	2.15294e-09
Trib2	-0.885662	-1.84761	-18.7403	2.22573e-09
Chst15	-1.29226	-2.44912	-18.7252	2.24642e-09
Ace	-0.769421	-1.70459	-18.7136	2.2615e-09
Nhs	1.60507	3.0421	18.7104	2.26253e-09
Tubb6	1.01687	2.02352	18.6659	2.33369e-09
Kdr	-0.805067	-1.74723	-18.6563	2.34158e-09
D430019H16Rik	-3.008	-8.04451	-18.6476	2.34807e-09
Mmp28	-1.70945	-3.27036	-18.4966	2.57866e-09
Ccdc85a	-1.51405	-2.8561	-18.4825	2.59639e-09
Fgf23	6.72693	105.927	18.4693	2.61733e-09
Tcirg1	0.674531	1.59608	18.4523	2.64592e-09
Lcp2	1.23005	2.34576	18.4232	2.69428e-09
Hrct1	-1.60678	-3.04571	-18.394	2.74407e-09
Sema4c	0.995484	1.99375	18.3758	2.77168e-09
Adamts9	1.4382	2.70983	18.371	2.77503e-09
Esyt2	-0.843262	-1.7941	-18.3617	2.78635e-09
Apoe	-2.70558	-6.52318	-18.2476	2.99337e-09
Smpdl3a	-0.802411	-1.74401	-18.221	3.03822e-09
Ostm1	-0.70097	-1.6256	-18.1626	3.15964e-09
Helz2	0.796274	1.73661	18.1546	3.17253e-09
Fam91a1	0.659778	1.57984	18.0928	3.30747e-09
Wdr36	0.697483	1.62167	18.0668	3.3562e-09
Hcar1	-3.07534	-8.42886	-18.0308	3.43784e-09
Sqstm1	-0.767542	-1.70237	-18.0174	3.46719e-09
Lxn	-0.618626	-1.53541	-17.9827	3.55405e-09
Slc16a9	-2.0347	-4.09737	-17.9548	3.62441e-09
Adgra2	-0.595744	-1.51125	-17.9424	3.65289e-09
Slc22a8	-2.75857	-6.76723	-17.9293	3.68336e-09
Ces2b	-1.83996	-3.57999	-17.9242	3.68624e-09
Gpr84	7.63336	198.551	17.9239	3.68624e-09
Tmem132e	8.11106	276.486	17.9042	3.72386e-09
Bach2	-1.52714	-2.88213	-17.8615	3.82222e-09
Abcb1a	-0.572677	-1.48728	-17.8431	3.87024e-09
Cd2bp2	0.587403	1.50254	17.7941	3.98614e-09
Zdhhc2	0.920316	1.89253	17.7695	4.047e-09
Nrbp2	-1.24824	-2.37551	-17.7629	4.05003e-09
Inpp5k	-0.896332	-1.86133	-17.7407	4.10692e-09
AI506816	0.683902	1.60648	17.711	4.17506e-09
Crp	6.83271	113.985	17.6517	4.35764e-09
Ptges2	1.10923	2.15731	17.6305	4.40864e-09
Bsg	-0.621457	-1.53843	-17.6154	4.45354e-09
Gstp1	-1.18653	-2.27604	-17.6076	4.47356e-09
Vcam1	1.17595	2.25941	17.5991	4.4961e-09
Ugcg	1.90337	3.74085	17.561	4.60969e-09
Slc12a2	0.891042	1.85452	17.5475	4.64491e-09
Mrtfb	-0.833113	-1.78153	-17.5454	4.64491e-09
Meox1	1.40668	2.65126	17.527	4.69675e-09
Reck	-0.718643	-1.64563	-17.518	4.72228e-09
Rps6ka5	-1.04587	-2.06461	-17.4925	4.79486e-09
H6pd	0.647195	1.56612	17.4173	5.05479e-09
Sh2b2	2.22272	4.66773	17.3823	5.17996e-09
Myo1e	0.660918	1.58109	17.3763	5.19648e-09
Cyp1b1	2.43674	5.41418	17.3605	5.24522e-09
Fads2	1.22337	2.33491	17.32	5.40345e-09
Urah	6.62873	98.9569	17.317	5.40345e-09
Snx13	-0.684933	-1.60763	-17.2162	5.77095e-09
Mia3	-0.605983	-1.52202	-17.2148	5.77095e-09
Lgals3bp	0.979855	1.97227	17.148	6.04047e-09
Vgf	2.33276	5.03767	17.1255	6.14074e-09
Ltbp2	1.37741	2.59801	17.1001	6.24777e-09
Slc25a10	1.38226	2.60676	17.0705	6.35953e-09
Slfn5	-0.814342	-1.7585	-17.02	6.59301e-09
Fmo5	-1.58374	-2.99747	-17.0059	6.64861e-09
Spred3	0.809926	1.75312	16.997	6.68635e-09
Rnf141	-0.601575	-1.51737	-16.9912	6.70783e-09
Eif4a1	0.597288	1.51287	16.9855	6.72761e-09
Synpo	0.717866	1.64475	16.9839	6.72761e-09
Abcc6	-1.56074	-2.95004	-16.9697	6.77498e-09
Islr2	3.04689	8.26431	16.954	6.84131e-09
Anp32a	-0.541241	-1.45522	-16.944	6.88687e-09
Moxd1	-2.31918	-4.99049	-16.9189	7.00726e-09
Nptx1	-3.00396	-8.02197	-16.9131	7.02361e-09
Dusp6	-0.927441	-1.9019	-16.9125	7.02361e-09
Ocln	-0.665782	-1.58643	-16.8988	7.09141e-09
Rassf3	-0.686628	-1.60952	-16.8894	7.13539e-09
Ctsf	-1.54165	-2.91126	-16.8752	7.18667e-09
Osbp2	2.19812	4.58881	16.864	7.21097e-09
Kctd2	-0.87762	-1.83734	-16.8441	7.30741e-09
Uggt1	0.506605	1.4207	16.8369	7.33542e-09
Txndc5	-0.739174	-1.66922	-16.8359	7.33542e-09
Spidr	0.878779	1.83882	16.8084	7.4794e-09
Rasgrp2	-2.14211	-4.41408	-16.7555	7.73204e-09
Hmgn3	1.12662	2.18346	16.7185	7.94666e-09
Nipal3	-0.980602	-1.97329	-16.7054	8.00785e-09
Serpinb9	1.16738	2.24603	16.703	8.00785e-09
Ahr	-1.61237	-3.05753	-16.6667	8.18724e-09
Phip	0.788408	1.72717	16.6472	8.30756e-09
Pf4	4.05692	16.6439	16.6227	8.4336e-09
Mtss1	-0.855229	-1.80905	-16.6222	8.4336e-09
Npr3	-2.35432	-5.11353	-16.6157	8.46696e-09
Cables1	-0.859484	-1.81439	-16.5942	8.60574e-09
Sft2d2	-0.656188	-1.57591	-16.5846	8.65047e-09
Timp2	-1.05209	-2.07354	-16.5783	8.68359e-09
Fcho2	-0.976159	-1.96722	-16.5749	8.69655e-09
Loxl4	1.67596	3.19531	16.549	8.83562e-09
Abcc3	1.70638	3.26341	16.5363	8.91628e-09
Cpeb4	0.609293	1.52551	16.5149	9.03912e-09
Timp3	-1.36058	-2.56789	-16.4652	9.38009e-09
Xylt1	1.94062	3.83872	16.4609	9.38866e-09
Foxp4	1.93547	3.82502	16.4566	9.39773e-09
Tuba1c	0.89603	1.86094	16.4565	9.39773e-09
Sned1	-1.52518	-2.87822	-16.4489	9.43176e-09
Mtmr10	-1.584	-2.998	-16.4243	9.60101e-09
Tnfaip8	0.934986	1.91187	16.3972	9.78009e-09
Foxo1	-0.80698	-1.74955	-16.3849	9.85509e-09
Ppm1l	-1.83911	-3.5779	-16.3784	9.89498e-09
Gch1	0.940049	1.91859	16.3506	1.00866e-08
Fam117b	-0.83017	-1.7779	-16.3423	1.01434e-08
Slc38a6	-1.39326	-2.62671	-16.3219	1.02552e-08
Pcmtd2	-0.748185	-1.67968	-16.3214	1.02552e-08
Tef	-0.665255	-1.58585	-16.3068	1.03672e-08
Serpina3g	2.44644	5.45069	16.2589	1.07217e-08
Cd40	1.37567	2.59488	16.2511	1.07774e-08
Guk1	0.944608	1.92467	16.2015	1.1178e-08
Spns2	-1.76168	-3.39093	-16.1666	1.14834e-08
Fbxo32	-1.45319	-2.73813	-16.1664	1.14834e-08
Ralgapa2	0.763606	1.69773	16.1501	1.16265e-08
F2r	-0.982633	-1.97607	-16.1374	1.17372e-08
Adamtsl2	-3.75289	-13.4813	-16.1309	1.17717e-08
Chrnb1	-0.749684	-1.68142	-16.1189	1.18608e-08
Lgsn	5.32437	40.0676	16.1155	1.18802e-08
Gclc	-0.642872	-1.56143	-16.1091	1.19298e-08
Stx6	0.635839	1.55384	16.1051	1.19548e-08
Arhgap29	-0.654643	-1.57423	-16.0989	1.20025e-08
Csf3r	5.37024	41.3623	16.0815	1.21346e-08
Hdc	2.37752	5.19644	16.0494	1.24217e-08
Ifitm1	3.82578	14.18	16.0463	1.24387e-08
Pcdh1	0.584961	1.5	16.0414	1.24751e-08
Ypel3	-1.00295	-2.00409	-16.0225	1.26608e-08
Id2	-1.84349	-3.58877	-16.0092	1.27881e-08
Armcx2	0.641626	1.56009	15.9863	1.29904e-08
Sult1a1	-3.02995	-8.16779	-15.9799	1.30454e-08
Disp2	1.52431	2.87649	15.9741	1.30935e-08
Cd83	-3.73195	-13.287	-15.9135	1.36362e-08
Magi3	-0.663244	-1.58364	-15.9135	1.36362e-08
Pnp	0.718602	1.64559	15.9068	1.36694e-08
Spock2	-1.23645	-2.35618	-15.9063	1.36694e-08
Zfpm2	4.30784	19.8057	15.903	1.36918e-08
Pltp	-1.74717	-3.357	-15.897	1.37456e-08
Ctsd	-0.725261	-1.6532	-15.8935	1.37699e-08
Txndc16	-0.766072	-1.70063	-15.8872	1.38269e-08
F11r	0.579176	1.494	15.8743	1.39465e-08
Cpe	-1.32948	-2.51313	-15.8699	1.39821e-08
Ch25h	1.43761	2.70872	15.8429	1.42406e-08
Zmynd15	1.58395	2.9979	15.8288	1.43625e-08
Tnfrsf19	-1.17648	-2.26024	-15.8074	1.45582e-08
Xdh	-1.94522	-3.85098	-15.8007	1.46258e-08
Arid5a	0.705173	1.63034	15.7979	1.46435e-08
Chst11	0.66043	1.58055	15.7703	1.49585e-08
Serpine1	2.18093	4.53446	15.7599	1.50583e-08
Ipo5	0.632026	1.54974	15.752	1.51429e-08
Sh3d19	-0.544629	-1.45864	-15.7399	1.52467e-08
Pik3r5	2.1545	4.45215	15.7363	1.52763e-08
Cd47	0.483551	1.39818	15.7267	1.53339e-08
Unc45b	-1.03101	-2.04345	-15.7264	1.53339e-08
Ssh1	0.662349	1.58266	15.6969	1.5603e-08
Uhrf1	1.07764	2.11058	15.6659	1.59347e-08
Slc39a14	0.966645	1.95429	15.662	1.59706e-08
Fbxl5	0.749843	1.68161	15.6602	1.5977e-08
Kctd12b	-0.89218	-1.85598	-15.6528	1.60421e-08
N4bp1	0.668162	1.58905	15.6366	1.62508e-08
Itgb3	0.718246	1.64518	15.5866	1.6951e-08
Riok3	0.504056	1.4182	15.5834	1.69791e-08
Adgrl2	0.508467	1.42254	15.5634	1.71795e-08
Rcbtb2	-0.620417	-1.53732	-15.5568	1.72388e-08
Amz1	-1.21754	-2.3255	-15.5399	1.74755e-08
Prickle1	-1.60191	-3.03544	-15.5203	1.77357e-08
F2rl1	-1.88864	-3.70285	-15.5108	1.78638e-08
Rhobtb1	-0.882686	-1.84381	-15.4764	1.83251e-08
Tnfrsf9	3.01184	8.0659	15.4601	1.85268e-08
Chsy1	0.558256	1.47249	15.4487	1.86904e-08
Kctd12	-1.17691	-2.26092	-15.3961	1.95085e-08
Ldlrad4	-0.919292	-1.89119	-15.3854	1.96271e-08
Degs1	0.481933	1.39661	15.3837	1.96345e-08
Asap1	-0.527188	-1.44112	-15.3781	1.96876e-08
Bicral	-0.748185	-1.67968	-15.3764	1.96955e-08
Il2rg	0.717532	1.64437	15.3586	1.994e-08
Pam	-0.553367	-1.46751	-15.3586	1.994e-08
Aldh6a1	-0.788276	-1.72701	-15.3422	2.01855e-08
Tsku	1.20183	2.30032	15.33	2.03819e-08
Slc35f1	-1.36276	-2.57177	-15.3272	2.04089e-08
Lpin1	-1.00151	-2.00209	-15.3252	2.04237e-08
Ifrd2	1.05396	2.07622	15.3163	2.0561e-08
Il17ra	1.18735	2.27734	15.3079	2.06246e-08
Litaf	0.495156	1.40947	15.2995	2.07095e-08
Ak3	-0.568513	-1.48299	-15.2763	2.10702e-08
Crmp1	0.916386	1.88738	15.2663	2.1235e-08
Gpx4	-0.583241	-1.49821	-15.2523	2.14539e-08
B4galt1	0.474972	1.38989	15.2407	2.16284e-08
Nlrp3	5.92218	60.6393	15.2368	2.168e-08
Pcdh7	1.01522	2.02122	15.1959	2.24092e-08
Gask1b	-1.17308	-2.25492	-15.1744	2.27695e-08
6330403L08Rik	2.02572	4.07195	15.14	2.34011e-08
Csf1	0.819432	1.76471	15.0941	2.43024e-08
Lmnb2	0.684671	1.60734	15.0638	2.48667e-08
Snai1	2.3594	5.13156	15.0606	2.49107e-08
Rangap1	0.641959	1.56045	15.0585	2.49182e-08
Map1b	0.621812	1.53881	15.0579	2.49182e-08
Lrig1	1.04794	2.06757	15.0547	2.49629e-08
Trib3	-1.03033	-2.04249	-15.0502	2.50374e-08
Mtcl1	-1.49798	-2.82446	-15.0473	2.50782e-08
Tprgl	-0.636073	-1.55409	-15.0356	2.52884e-08
Fam57b	-2.13533	-4.39338	-15.0336	2.53083e-08
Timeless	0.983066	1.97666	15.0288	2.5389e-08
Ppic	0.580242	1.4951	15.0185	2.55715e-08
Pink1	-0.910968	-1.88031	-15.0102	2.57369e-08
Rab6b	-0.785898	-1.72416	-15.007	2.57565e-08
Sh2d3c	0.871741	1.82987	15.003	2.57688e-08
Scarb2	-0.616573	-1.53323	-15.0017	2.57738e-08
Cemip2	0.75743	1.69048	14.9936	2.58884e-08
Tspan9	-0.51353	-1.42754	-14.9933	2.58884e-08
Agap1	-0.682132	-1.60451	-14.936	2.7119e-08
Rhbdf2	0.583328	1.4983	14.9329	2.71684e-08
Cpt1a	-0.638965	-1.55721	-14.918	2.75081e-08
Sptan1	-0.541435	-1.45542	-14.8928	2.80337e-08
Sptbn1	-0.540374	-1.45435	-14.8909	2.80337e-08
Slc35g2	0.955688	1.9395	14.8906	2.80337e-08
Slfn3	0.90787	1.87627	14.8902	2.80337e-08
Pole4	0.803666	1.74553	14.8733	2.83799e-08
Dll4	0.595992	1.51151	14.865	2.85663e-08
Ahnak	-1.38805	-2.61724	-14.8515	2.88573e-08
Mmd	-0.814931	-1.75921	-14.8287	2.93145e-08
Ncln	0.533902	1.44784	14.812	2.96719e-08
Sort1	-0.5337	-1.44764	-14.8044	2.98465e-08
Mtch1	-0.454782	-1.37058	-14.7876	3.02463e-08
Mmp3	3.92549	15.1946	14.7559	3.10101e-08
Socs3	1.22559	2.3385	14.752	3.10875e-08
Phactr2	-0.571347	-1.48591	-14.7505	3.10875e-08
Bst1	1.65066	3.13977	14.7269	3.17135e-08
Dock4	0.606223	1.52227	14.7089	3.22102e-08
Fbxl20	-0.540452	-1.45443	-14.7008	3.23832e-08
Mif	0.754925	1.68754	14.6923	3.25729e-08
Pdp1	-0.589564	-1.50479	-14.6834	3.28075e-08
Ezh1	-0.587871	-1.50303	-14.6785	3.28906e-08
Tubb4b	0.601519	1.51731	14.671	3.30521e-08
Mob3b	1.62575	3.08602	14.664	3.32322e-08
Col4a3bp	-0.525639	-1.43957	-14.6604	3.32742e-08
Spag9	-0.5067	-1.4208	-14.6445	3.36584e-08
Ptk2b	-1.78258	-3.4404	-14.6437	3.36584e-08
Pnpla7	-1.47355	-2.77705	-14.6141	3.44393e-08
Eps8l2	-0.718809	-1.64582	-14.6134	3.44393e-08
Fbxo28	0.52076	1.43471	14.6033	3.46266e-08
Ppp1r14b	0.671157	1.59235	14.5954	3.47594e-08
Mmp14	1.91692	3.77615	14.5724	3.54553e-08
Prag1	1.58784	3.00599	14.5684	3.54956e-08
Txnrd1	0.527166	1.4411	14.5568	3.57297e-08
Serpinb6b	0.851226	1.80403	14.5567	3.57297e-08
Serpina3f	3.47231	11.0986	14.5454	3.60698e-08
Cbx6	-0.490861	-1.40528	-14.5321	3.64134e-08
Oxct1	-0.520694	-1.43465	-14.5157	3.68999e-08
Kpna3	0.597084	1.51266	14.5125	3.69723e-08
Kank2	-0.499692	-1.41391	-14.4822	3.79169e-08
Zfp46	0.878802	1.83885	14.4668	3.83176e-08
Snrk	-0.939955	-1.91847	-14.4561	3.86273e-08
Nup205	0.592417	1.50777	14.4476	3.88588e-08
Osgin1	-1.82685	-3.54763	-14.4466	3.88588e-08
Smap2	-0.568778	-1.48327	-14.4456	3.88592e-08
Bmp1	0.676481	1.59824	14.4197	3.97326e-08
Ehd2	-0.530017	-1.44395	-14.4089	4.00605e-08
Hnrnpab	0.490083	1.40453	14.4	4.03183e-08
2004-09-01	-0.706272	-1.63158	-14.3937	4.03919e-08
Ccl7	4.97723	31.4989	14.3932	4.03919e-08
Poldip3	0.497572	1.41184	14.393	4.03919e-08
Adgre5	-0.766507	-1.70115	-14.3742	4.10338e-08
AW549877	-0.623795	-1.54092	-14.3712	4.1107e-08
Batf	1.78354	3.4427	14.3454	4.1876e-08
Slc30a1	-0.988211	-1.98372	-14.3365	4.21574e-08
Dock6	-0.783084	-1.72081	-14.3082	4.32027e-08
Glud1	-0.409009	-1.32777	-14.304	4.32547e-08
Bcl6b	0.551512	1.46562	14.3034	4.32547e-08
Vwf	-0.852916	-1.80615	-14.285	4.38725e-08
Grrp1	1.51339	2.85479	14.285	4.38725e-08
Egr1	-0.951516	-1.9339	-14.2833	4.38998e-08
Pck2	-0.627941	-1.54536	-14.2707	4.43425e-08
Serpina3i	7.56436	189.278	14.245	4.52634e-08
Pir	-0.892034	-1.85579	-14.2343	4.56375e-08
Ifitm2	1.50257	2.83347	14.2275	4.58487e-08
Tm7sf3	-0.813366	-1.75731	-14.2011	4.68744e-08
Rgs16	2.1256	4.36386	14.2	4.68814e-08
Tob1	-0.984623	-1.9788	-14.1896	4.72586e-08
Mtss2	-1.10747	-2.15467	-14.1855	4.73583e-08
Cdc6	1.44957	2.73127	14.1844	4.73656e-08
Tbc1d22a	-0.710418	-1.63628	-14.1809	4.74795e-08
Klhl24	-0.801303	-1.74267	-14.1637	4.81691e-08
Traf1	0.705654	1.63088	14.1348	4.93287e-08
Birc3	0.786736	1.72517	14.1234	4.97759e-08
Mill2	-1.28612	-2.43872	-14.1125	5.02475e-08
Npr2	-0.652362	-1.57174	-14.1092	5.03618e-08
Nceh1	-0.796283	-1.73662	-14.1078	5.03853e-08
Hcls1	0.652118	1.57147	14.086	5.13038e-08
Pip5k1c	-0.494311	-1.40865	-14.0712	5.19421e-08
C1qtnf9	-2.65804	-6.31177	-14.0657	5.21637e-08
Psmd10	0.833485	1.78199	14.0639	5.22077e-08
Stard13	-0.57066	-1.4852	-14.0456	5.29936e-08
Steap3	-0.996234	-1.99479	-14.0159	5.42201e-08
Kcna5	2.77784	6.85827	14.0023	5.48303e-08
Sgpp2	-2.13411	-4.38965	-13.9944	5.52002e-08
Lrrfip1	-0.662678	-1.58302	-13.9915	5.53039e-08
Crebl2	-1.26607	-2.40505	-13.9721	5.62417e-08
Cyb5r3	0.527912	1.44184	13.9698	5.63183e-08
Zbp1	2.23905	4.72086	13.9586	5.67764e-08
Abcc4	-0.614535	-1.53106	-13.9377	5.78761e-08
Dapk1	-0.774483	-1.71058	-13.9356	5.79116e-08
Zfp395	-1.15311	-2.22393	-13.9352	5.79116e-08
Ift122	0.800054	1.74117	13.9221	5.84214e-08
Tecpr1	-0.733286	-1.66242	-13.9216	5.84214e-08
Npc1	0.512605	1.42662	13.9155	5.87159e-08
Stc1	1.99689	3.99138	13.9067	5.91124e-08
Ak2	0.581415	1.49632	13.9048	5.91663e-08
Lmbrd1	-0.597445	-1.51303	-13.9004	5.93697e-08
Rnf13	-0.500331	-1.41454	-13.8919	5.97515e-08
Tmem140	-1.14075	-2.20496	-13.8831	6.01819e-08
Itgav	1.03516	2.04934	13.8827	6.01819e-08
Krt222	2.5048	5.67572	13.8705	6.08388e-08
Rmnd5a	-0.490753	-1.40518	-13.8623	6.12673e-08
Gm16685	4.60561	24.3459	13.8557	6.16106e-08
Sec23b	0.52398	1.43792	13.8507	6.1855e-08
Csrp2	-0.911241	-1.88066	-13.843	6.22594e-08
Trmt10a	0.902767	1.86965	13.8394	6.24224e-08
Rxra	-0.726372	-1.65447	-13.8367	6.25334e-08
Egfl7	-0.579329	-1.49415	-13.829	6.28517e-08
Snx20	1.1122	2.16175	13.8288	6.28517e-08
Dglucy	-0.731565	-1.66044	-13.8233	6.31354e-08
Slc24a5	3.98903	15.8787	13.8205	6.32422e-08
Rrbp1	0.396113	1.31596	13.8198	6.32422e-08
Slc16a4	-1.49916	-2.82677	-13.8099	6.37968e-08
Pitpnm1	0.702899	1.62777	13.7967	6.42884e-08
Tnc	1.1836	2.27144	13.7841	6.50246e-08
Mpzl3	1.68234	3.20947	13.7619	6.63291e-08
Plxna4	-1.15106	-2.22077	-13.7579	6.65293e-08
Ptprn	0.691013	1.61442	13.7553	6.66426e-08
Ccl5	3.03056	8.17126	13.7383	6.75792e-08
Ctnnbip1	-0.591765	-1.50709	-13.7365	6.7633e-08
Mlxip	1.52277	2.87342	13.7358	6.7633e-08
Gulp1	-0.789367	-1.72832	-13.7322	6.78108e-08
Gas6	-0.732372	-1.66137	-13.7306	6.78595e-08
Prss23	-0.861652	-1.81712	-13.7167	6.86697e-08
Slc12a4	0.421867	1.33966	13.7139	6.87983e-08
Cracr2b	-0.861945	-1.81749	-13.7048	6.9352e-08
Tbc1d17	-0.598154	-1.51378	-13.7012	6.95415e-08
Isyna1	-1.12153	-2.17577	-13.6992	6.96151e-08
4931406P16Rik	-0.425284	-1.34284	-13.664	7.17455e-08
Adgrl3	-1.91073	-3.76	-13.6632	7.17455e-08
Rgcc	-1.4145	-2.66567	-13.6564	7.2163e-08
Dusp3	-0.585967	-1.50104	-13.6508	7.24423e-08
Pold1	0.722104	1.64959	13.6482	7.25691e-08
Hdac7	-0.608243	-1.5244	-13.643	7.28741e-08
Erlin1	0.587483	1.50262	13.6186	7.44521e-08
Hmbox1	-0.556815	-1.47102	-13.6161	7.45733e-08
Tmem50a	-0.494904	-1.40923	-13.6086	7.50013e-08
Map4k2	-0.49954	-1.41376	-13.5673	7.77849e-08
Cyba	0.579173	1.49399	13.5582	7.842e-08
Dbi	0.510602	1.42464	13.5466	7.92552e-08
Sspn	-0.921607	-1.89422	-13.5365	7.99142e-08
Cnot6l	-0.478036	-1.39285	-13.5035	8.20851e-08
Shroom2	-0.644711	-1.56343	-13.4682	8.47959e-08
Gng11	-0.479638	-1.39439	-13.4522	8.59343e-08
Orc1	1.52775	2.88335	13.4485	8.61811e-08
Ell2	1.24308	2.36703	13.447	8.62385e-08
Ahnak2	-1.01316	-2.01832	-13.4424	8.64294e-08
Fnbp1	-0.614278	-1.53079	-13.4311	8.71184e-08
Mgat4a	0.98878	1.98451	13.4271	8.74009e-08
Tmem176b	0.572434	1.48703	13.4203	8.79204e-08
Magix	-2.08483	-4.24225	-13.4171	8.81279e-08
Pcnx	-0.704355	-1.62942	-13.4125	8.84582e-08
Ripk3	1.32764	2.50991	13.407	8.88528e-08
Lamc2	1.54683	2.92175	13.4064	8.88528e-08
Dnajc10	0.463038	1.37844	13.4046	8.89435e-08
Anxa4	-0.534467	-1.44841	-13.3878	9.02949e-08
Ccdc141	-0.624179	-1.54133	-13.3826	9.0618e-08
Ptpn1	0.578718	1.49352	13.3688	9.16544e-08
Fam214a	-0.848578	-1.80072	-13.3649	9.19418e-08
Gng2	0.966183	1.95366	13.356	9.26118e-08
Pdgfd	-0.798196	-1.73893	-13.3341	9.44261e-08
Sgsh	-0.631329	-1.54899	-13.3286	9.48026e-08
Jak1	0.729815	1.65843	13.3219	9.53637e-08
Galns	0.921085	1.89354	13.318	9.56598e-08
Mospd2	-0.544653	-1.45867	-13.3033	9.69232e-08
Tubb2a	0.668838	1.58979	13.2926	9.78059e-08
Tank	0.646476	1.56534	13.287	9.82816e-08
Arhgap31	-0.404442	-1.32358	-13.2711	9.96214e-08
Rnf125	1.37492	2.59353	13.2574	1.00768e-07
Adamts12	1.37831	2.59963	13.2544	1.00916e-07
Tuba1b	0.688835	1.61198	13.243	1.01916e-07
Hyal2	0.50085	1.41505	13.2325	1.02834e-07
Klhl6	-0.852387	-1.80549	-13.2312	1.02889e-07
Zfhx2	0.765595	1.70007	13.2281	1.03127e-07
Cerk	-0.721325	-1.6487	-13.1728	1.08689e-07
Madd	-0.652523	-1.57191	-13.1692	1.09001e-07
Tuba1a	0.654743	1.57434	13.1664	1.0923e-07
Scamp1	-0.594292	-1.50973	-13.1606	1.09788e-07
Parp8	1.00698	2.0097	13.1416	1.11648e-07
Kank1	-0.714084	-1.64044	-13.1234	1.13204e-07
Cdh26	-3.49806	-11.2985	-13.1171	1.13755e-07
Eepd1	-1.29948	-2.46139	-13.1093	1.14481e-07
Sh3tc1	-0.428939	-1.34624	-13.1072	1.14637e-07
Fam167a	1.20761	2.30955	13.1006	1.15311e-07
Mapkapk2	0.543523	1.45753	13.097	1.15512e-07
Dram1	0.876941	1.83648	13.0967	1.15512e-07
Itpripl2	0.701691	1.62641	13.0943	1.15702e-07
Med24	0.520039	1.43399	13.0917	1.15926e-07
4930523C07Rik	-0.864035	-1.82012	-13.0888	1.16086e-07
Tubg1	0.707022	1.63243	13.0856	1.16375e-07
Bcas3	-0.723981	-1.65173	-13.0705	1.17811e-07
Acad12	-0.980821	-1.97359	-13.0665	1.18211e-07
Mcm3	0.833987	1.7826	13.0646	1.18347e-07
Gas7	2.66404	6.33804	13.0605	1.18753e-07
Tpra1	-0.627967	-1.54539	-13.0579	1.18868e-07
Lix1l	0.67232	1.59363	13.0572	1.18868e-07
Zfp691	1.16833	2.24751	13.0553	1.1893e-07
Serinc3	-0.570076	-1.4846	-13.0534	1.19068e-07
Mapk11	0.662871	1.58323	13.0447	1.19953e-07
Mtus1	-0.639074	-1.55733	-13.0386	1.20596e-07
C130074G19Rik	-0.554525	-1.46868	-13.0364	1.20693e-07
Tacc1	0.544634	1.45865	13.0349	1.20721e-07
Tbc1d10b	0.525625	1.43956	13.016	1.22859e-07
Stat3	0.780738	1.71801	13.0084	1.23725e-07
Mfap3l	-0.902437	-1.86922	-12.9981	1.24661e-07
Itpkb	-0.443179	-1.3596	-12.9638	1.28721e-07
Gm43672	-1.95465	-3.87623	-12.9592	1.29138e-07
Klf13	-0.739945	-1.67011	-12.9506	1.29824e-07
Gm2a	-0.920779	-1.89314	-12.9504	1.29824e-07
Fchsd2	0.5751	1.48978	12.9441	1.30563e-07
Slfn10-ps	1.30151	2.46488	12.9369	1.31432e-07
Mis12	0.532298	1.44623	12.9296	1.32111e-07
Lum	5.34343	40.6007	12.929	1.32111e-07
Ms4a6d	1.96314	3.8991	12.927	1.32258e-07
Igfbp3	1.72628	3.30873	12.9265	1.32258e-07
St3gal5	-0.747892	-1.67934	-12.9258	1.32264e-07
Ushbp1	-0.665225	-1.58582	-12.9222	1.32652e-07
Bche	-1.25242	-2.38241	-12.9049	1.34536e-07
Ccn3	2.03605	4.10122	12.9032	1.34668e-07
Elk4	-0.597392	-1.51298	-12.8967	1.3538e-07
Tmem173	0.797888	1.73855	12.8967	1.3538e-07
Pcmtd1	-0.741059	-1.6714	-12.8864	1.36616e-07
Nek7	-0.565586	-1.47999	-12.8826	1.36956e-07
Sertad2	-0.612672	-1.52909	-12.8716	1.38205e-07
Gpr146	-1.23233	-2.34946	-12.8501	1.40887e-07
Klhl5	-0.472746	-1.38775	-12.8243	1.44369e-07
Abcb1b	0.779851	1.71695	12.7889	1.49395e-07
Tle1	-0.705277	-1.63046	-12.7884	1.49395e-07
Map1lc3b	-0.498978	-1.41321	-12.7634	1.52987e-07
Rgl1	-0.674824	-1.5964	-12.7573	1.53736e-07
Irx3	-1.82294	-3.53802	-12.7391	1.56548e-07
Tln2	-1.55553	-2.93942	-12.7364	1.56786e-07
Sox7	0.673303	1.59472	12.7362	1.56786e-07
Gls	-0.522466	-1.43641	-12.7185	1.59135e-07
Sorbs1	-0.875307	-1.8344	-12.6994	1.61745e-07
Hsd17b11	-0.650326	-1.56952	-12.6918	1.62689e-07
Spaar	-1.35115	-2.55115	-12.6901	1.62869e-07
Klf3	-0.569214	-1.48372	-12.6802	1.64425e-07
Ccdc136	-1.47826	-2.78612	-12.6759	1.64943e-07
Nmt2	-0.608152	-1.52431	-12.6706	1.65588e-07
Depp1	-1.46845	-2.76725	-12.6702	1.65588e-07
Tmem176a	0.490328	1.40476	12.6701	1.65588e-07
Rcan2	-0.984248	-1.97828	-12.6546	1.68174e-07
G930009F23Rik	1.88056	3.68219	12.6415	1.7036e-07
Parp14	0.728605	1.65704	12.626	1.72898e-07
Fgr	2.20936	4.62471	12.621	1.73678e-07
Cdc42bpa	-0.428554	-1.34588	-12.5822	1.80252e-07
Gnaq	-0.499269	-1.4135	-12.5756	1.81379e-07
Mnat1	-0.625724	-1.54298	-12.5734	1.81664e-07
Prss12	1.77104	3.413	12.5628	1.83569e-07
Ptprs	-0.850869	-1.80359	-12.5619	1.83607e-07
Tlr2	1.093	2.13317	12.5462	1.85745e-07
Cavin1	-0.48487	-1.39946	-12.5405	1.86483e-07
Fbln5	-2.2085	-4.62194	-12.5296	1.88386e-07
Capn2	-0.545304	-1.45933	-12.5229	1.89579e-07
Igf1r	-0.688949	-1.61211	-12.5122	1.9133e-07
Hlx	-1.20725	-2.30898	-12.509	1.91845e-07
Hells	0.883642	1.84503	12.499	1.9348e-07
Ids	-0.554972	-1.46914	-12.4924	1.94572e-07
Eif4a2	-0.384139	-1.30508	-12.4309	2.05794e-07
Arl5c	4.78802	27.6273	12.419	2.07985e-07
Jmy	-0.62003	-1.53691	-12.4167	2.0834e-07
Cyp1a1	-1.12699	-2.18403	-12.4042	2.10836e-07
Selenoi	0.600556	1.5163	12.4011	2.11381e-07
Jak2	0.708687	1.63432	12.3971	2.11998e-07
Slco2b1	-1.53299	-2.89385	-12.3669	2.1833e-07
Tagln2	0.419056	1.33705	12.3622	2.18969e-07
Col14a1	1.86375	3.63953	12.3612	2.19059e-07
Hacd4	-1.09519	-2.13641	-12.3468	2.2171e-07
Pla2r1	1.33578	2.52412	12.3394	2.23314e-07
Flrt2	-1.18222	-2.26926	-12.327	2.25834e-07
Tnfrsf26	-0.552052	-1.46617	-12.3205	2.27087e-07
Tnks2	-0.469302	-1.38444	-12.3111	2.28619e-07
Dnmt1	0.735293	1.66474	12.3053	2.2989e-07
Afdn	-0.443498	-1.3599	-12.2896	2.33311e-07
Flnc	-1.18404	-2.27212	-12.2808	2.35197e-07
Pgk1	0.739304	1.66937	12.2679	2.38314e-07
Usp53	-0.569369	-1.48387	-12.2482	2.42444e-07
Reep3	-0.435709	-1.35258	-12.2341	2.45795e-07
Pnpla2	-0.569389	-1.48389	-12.2307	2.46541e-07
Robo4	-0.777734	-1.71444	-12.2237	2.47919e-07
Fam20c	1.775	3.42238	12.2161	2.49606e-07
Nrarp	-0.667312	-1.58811	-12.205	2.52284e-07
Pbxip1	-0.432534	-1.3496	-12.1737	2.60589e-07
Fkbp5	0.843996	1.79502	12.1592	2.64157e-07
Scamp5	0.811083	1.75453	12.1543	2.65402e-07
Ctsh	-0.398332	-1.31798	-12.1491	2.66551e-07
Clec14a	-1.18374	-2.27165	-12.1482	2.66618e-07
Asap2	-0.445838	-1.36211	-12.1461	2.66842e-07
Tacc2	-0.579378	-1.4942	-12.1456	2.66842e-07
Tmem71	-0.815877	-1.76037	-12.1234	2.72972e-07
Fcgrt	-0.479553	-1.39431	-12.1215	2.73345e-07
Man2b2	-0.532361	-1.44629	-12.1187	2.73829e-07
Zfpm1	-0.642699	-1.56125	-12.0984	2.792e-07
Pdcd4	-1.30808	-2.47612	-12.0978	2.792e-07
2810013P06Rik	-0.893604	-1.85781	-12.087	2.823e-07
Psmd3	0.454544	1.37035	12.0825	2.83487e-07
Tyms	1.04339	2.06106	12.0791	2.84039e-07
Pkm	0.587191	1.50232	12.0784	2.84039e-07
Klhl4	-0.534204	-1.44814	-12.0736	2.85339e-07
Rhoc	0.44348	1.35988	12.0718	2.85706e-07
Ackr2	-2.16512	-4.48505	-12.0657	2.87432e-07
Mid1ip1	0.783205	1.72095	12.0629	2.88098e-07
Fgd5	-0.528122	-1.44205	-12.0602	2.88761e-07
Rnf152	-0.767432	-1.70224	-12.0572	2.89517e-07
Cxxc5	-0.725846	-1.65387	-12.0526	2.90794e-07
Ddias	0.943462	1.92314	12.0475	2.91835e-07
Rell1	0.889531	1.85257	12.0418	2.93465e-07
Msh6	0.571518	1.48609	12.0254	2.98178e-07
BC055324	1.2368	2.35675	12.0241	2.9843e-07
Epha4	-0.827213	-1.77425	-12.0173	3.00054e-07
Bmp2k	0.63332	1.55113	12.0157	3.00412e-07
Snx7	0.567011	1.48145	12.0085	3.02475e-07
Utrn	-0.534573	-1.44851	-12.0021	3.04293e-07
Cyp7b1	1.80211	3.4873	11.9933	3.06651e-07
Mthfd2	-0.746585	-1.67782	-11.99	3.07313e-07
Kpnb1	0.423316	1.34101	11.9899	3.07313e-07
Ostc	0.472063	1.38709	11.9896	3.07313e-07
Osbpl2	-0.55292	-1.46705	-11.9823	3.09194e-07
C1qtnf6	0.822343	1.76828	11.9791	3.09891e-07
Acta1	-3.46651	-11.0541	-11.9684	3.12966e-07
Eftud2	0.407031	1.32595	11.9684	3.12966e-07
Slfn2	0.903385	1.87045	11.9634	3.14256e-07
She	-0.429598	-1.34686	-11.9543	3.17207e-07
Cdkn1b	-0.627813	-1.54522	-11.9372	3.22771e-07
Tbc1d16	-0.575679	-1.49038	-11.9367	3.22771e-07
Pdpr	-0.582475	-1.49742	-11.9344	3.23375e-07
Tcta	-0.620588	-1.5375	-11.9322	3.23856e-07
Rasgef1a	-1.51936	-2.86663	-11.928	3.2485e-07
Col23a1	4.00577	16.0641	11.9266	3.25125e-07
Hook3	-0.511698	-1.42573	-11.9165	3.28141e-07
Cds2	-0.563892	-1.47825	-11.9156	3.2823e-07
Zbtb4	-0.517316	-1.43129	-11.9151	3.2823e-07
Btbd3	-0.888465	-1.85121	-11.9123	3.29042e-07
Myo1d	-0.530542	-1.44447	-11.903	3.31993e-07
Slc43a2	-0.513489	-1.4275	-11.8992	3.32856e-07
Cers4	-0.510006	-1.42406	-11.8977	3.33125e-07
Fbxo3	-0.442465	-1.35892	-11.8859	3.36212e-07
Myef2	0.526993	1.44092	11.8731	3.4013e-07
Pde4d	-0.808717	-1.75165	-11.8694	3.4131e-07
Sdc3	-0.409086	-1.32784	-11.8547	3.45844e-07
Dus2	0.838439	1.78811	11.848	3.47339e-07
Alas1	0.727134	1.65535	11.8373	3.51226e-07
Prdm16	1.1294	2.18768	11.8224	3.56621e-07
Vcl	-0.598721	-1.51437	-11.816	3.58922e-07
Marveld1	-0.584028	-1.49903	-11.7819	3.71117e-07
Gm38414	1.84731	3.59829	11.7813	3.7114e-07
Lima1	0.465031	1.38035	11.7601	3.78139e-07
Mmp2	1.186	2.27522	11.7596	3.78139e-07
Gimap9	0.949844	1.93166	11.7577	3.78687e-07
Alg8	0.885039	1.84681	11.7517	3.80997e-07
Pcdh19	0.757267	1.69029	11.751	3.81051e-07
Cdc25a	0.788318	1.72706	11.7435	3.83105e-07
Lama1	-1.2421	-2.36543	-11.7377	3.84884e-07
Slbp	0.640231	1.55858	11.7365	3.85185e-07
Eng	-0.911248	-1.88067	-11.7343	3.85635e-07
Bgn	-0.897975	-1.86345	-11.7252	3.89342e-07
Sipa1l1	-0.634539	-1.55244	-11.7217	3.90451e-07
Noxo1	1.13115	2.19033	11.7108	3.94683e-07
Etf1	0.392209	1.3124	11.7083	3.9541e-07
Dync1i2	0.424792	1.34238	11.7027	3.96834e-07
Mast4	0.488238	1.40273	11.701	3.97113e-07
Ilf2	0.542783	1.45678	11.7001	3.97279e-07
Syt11	0.586491	1.50159	11.6932	3.99863e-07
Acsl4	0.433261	1.35028	11.6749	4.07403e-07
Oaf	0.739964	1.67013	11.6599	4.13516e-07
Calcoco1	-0.579109	-1.49393	-11.6524	4.16518e-07
Zadh2	-0.497406	-1.41167	-11.6348	4.23665e-07
Inhba	2.93982	7.67316	11.6345	4.23665e-07
Mettl7a1	-1.08553	-2.12216	-11.6309	4.24662e-07
Pdk2	-1.34001	-2.53152	-11.6288	4.25167e-07
Mpzl1	-0.508499	-1.42257	-11.6276	4.25467e-07
Mamstr	0.88444	1.84605	11.6268	4.25618e-07
E2f1	0.875287	1.83437	11.6256	4.25938e-07
Fign	-1.61391	-3.06081	-11.624	4.26448e-07
Ddx39	0.705291	1.63047	11.621	4.27612e-07
Asns	-1.25231	-2.38223	-11.6082	4.3289e-07
Slco1a5	-4.04091	-16.4602	-11.608	4.3289e-07
Jpt2	0.508166	1.42224	11.5862	4.42796e-07
Ampd2	0.506696	1.42079	11.5841	4.43609e-07
Pnpla6	-0.426092	-1.34359	-11.5694	4.49282e-07
Marc2	-0.471173	-1.38624	-11.5577	4.5458e-07
Tipin	0.660824	1.58099	11.5525	4.5645e-07
Sema7a	0.651439	1.57073	11.5501	4.57409e-07
Fhl3	0.855307	1.80914	11.5463	4.58819e-07
Sntb2	0.911493	1.88099	11.544	4.59325e-07
Mapk6	0.664245	1.58474	11.5439	4.59325e-07
Stxbp5	-0.574422	-1.48908	-11.5346	4.63346e-07
Mxi1	-0.676138	-1.59786	-11.5286	4.65974e-07
Ahrr	-1.68241	-3.20963	-11.5101	4.74979e-07
Filip1	-0.76641	-1.70103	-11.5066	4.76294e-07
Raet1d	1.0977	2.14014	11.5029	4.78039e-07
Madcam1	1.79768	3.47661	11.4967	4.80571e-07
Prim1	0.898882	1.86462	11.4935	4.82039e-07
Lhfpl2	-0.422065	-1.33984	-11.4781	4.89627e-07
Ifi203	-1.28404	-2.43519	-11.4691	4.93782e-07
Ip6k1	-0.468352	-1.38353	-11.463	4.96647e-07
Ssrp1	0.372986	1.29503	11.4604	4.97563e-07
Ramp2	-0.856712	-1.81091	-11.4568	4.9903e-07
Atp8a1	-0.784708	-1.72274	-11.4428	5.06172e-07
Nfat5	-0.800497	-1.7417	-11.4398	5.07562e-07
Six1	-2.06014	-4.17027	-11.4314	5.1132e-07
Fam13b	-0.558807	-1.47305	-11.4265	5.13837e-07
Pld1	0.595282	1.51077	11.4141	5.20239e-07
Emcn	-0.681852	-1.6042	-11.4132	5.20514e-07
Hbp1	-0.558572	-1.47281	-11.4096	5.22325e-07
Pgghg	-0.850262	-1.80283	-11.4076	5.2322e-07
Gimap4	1.14363	2.20937	11.3998	5.2758e-07
Tcp11l2	-1.29105	-2.44706	-11.3991	5.27725e-07
Saa3	4.93416	30.5725	11.3848	5.35806e-07
Hdac3	0.561722	1.47603	11.38	5.38402e-07
Atraid	-0.53281	-1.44674	-11.3766	5.39604e-07
Abcg2	-0.460497	-1.37602	-11.3707	5.42959e-07
Rnf167	-0.687951	-1.61099	-11.363	5.47101e-07
Haus6	0.688382	1.61148	11.3482	5.54896e-07
Abcd1	-0.707827	-1.63334	-11.3382	5.60647e-07
Adamtsl4	-1.15379	-2.22498	-11.3209	5.7089e-07
Ccdc134	0.987229	1.98237	11.3151	5.74324e-07
Eid1	-0.408429	-1.32724	-11.3135	5.74599e-07
Paqr5	-1.03904	-2.05486	-11.3133	5.74599e-07
Casp4	0.832459	1.78072	11.3024	5.81167e-07
Fam76a	-0.488315	-1.40281	-11.2979	5.83831e-07
Acad11	-0.576183	-1.4909	-11.2899	5.87236e-07
Rere	-0.67696	-1.59877	-11.2885	5.87236e-07
Myl9	-1.50686	-2.84191	-11.2868	5.88076e-07
Steap2	4.83329	28.5079	11.2851	5.88864e-07
Akt3	-0.480905	-1.39562	-11.2842	5.89171e-07
Rasip1	0.467166	1.38239	11.2725	5.95172e-07
Sbf2	-0.424953	-1.34253	-11.2702	5.96378e-07
Nr4a1	-0.800198	-1.74134	-11.2632	6.00581e-07
Ifrd1	0.54209	1.45608	11.2614	6.01084e-07
Abr	0.729498	1.65806	11.2577	6.02901e-07
Amotl2	-1.12023	-2.17382	-11.2495	6.07783e-07
Cfap69	3.65594	12.6052	11.2465	6.08851e-07
Stmn2	1.96332	3.89958	11.244	6.103e-07
Ets1	0.326257	1.25376	11.2375	6.13563e-07
Npnt	-1.02226	-2.0311	-11.2367	6.13779e-07
Rpn2	0.416087	1.3343	11.2173	6.25613e-07
Pgf	0.423632	1.3413	11.206	6.32457e-07
Eln	-1.95064	-3.86546	-11.2023	6.34106e-07
2610008E11Rik	-1.08577	-2.12251	-11.1855	6.4548e-07
Wdr81	-0.588407	-1.50359	-11.1837	6.46486e-07
Fez2	-0.744913	-1.67587	-11.1758	6.51736e-07
Fam160b1	-0.441312	-1.35784	-11.1726	6.53421e-07
Rnf144a	-0.970375	-1.95935	-11.159	6.62761e-07
Abca2	-0.437779	-1.35452	-11.1506	6.68504e-07
Xpr1	-0.486949	-1.40148	-11.1495	6.69022e-07
Manf	0.534642	1.44858	11.1465	6.70943e-07
Pole3	0.548969	1.46304	11.144	6.72212e-07
Nab1	0.395317	1.31523	11.1431	6.72497e-07
Tubb3	1.67064	3.18355	11.1423	6.72787e-07
Crip2	-0.472213	-1.38724	-11.1398	6.7404e-07
Tox3	-1.57438	-2.97808	-11.124	6.85066e-07
Atf7	-0.397486	-1.31721	-11.1181	6.8863e-07
Nqo1	-1.04539	-2.06392	-11.1148	6.90211e-07
Bend7	-0.720576	-1.64784	-11.1071	6.95243e-07
Mllt6	-0.62365	-1.54077	-11.1042	6.96912e-07
Epn2	-0.585157	-1.5002	-11.1031	6.97433e-07
Klf6	-0.433384	-1.3504	-11.1016	6.97865e-07
Lrrc8d	0.619067	1.53588	11.1009	6.98084e-07
Tcp1	0.341696	1.26725	11.0987	6.99492e-07
Ets2	-0.851089	-1.80386	-11.096	7.01003e-07
Ccp110	0.500668	1.41487	11.0952	7.01297e-07
Pfkl	0.546769	1.46081	11.0938	7.02027e-07
Cdca7	0.845687	1.79712	11.0893	7.05209e-07
Fbp1	3.72786	13.2495	11.089	7.05209e-07
Etv4	1.02394	2.03346	11.0865	7.06915e-07
Hlf	-1.57933	-2.98832	-11.0813	7.108e-07
Sec61a1	0.346312	1.27131	11.0791	7.11924e-07
Slc35b3	-0.666757	-1.5875	-11.073	7.16624e-07
Gmfg	1.76936	3.40903	11.0684	7.19668e-07
Arhgap17	-0.41959	-1.33755	-11.068	7.19672e-07
Bpgm	-1.00629	-2.00874	-11.0669	7.20221e-07
Uchl3	0.692917	1.61655	11.0627	7.2264e-07
Lmo7	-0.547918	-1.46197	-11.0607	7.23918e-07
St3gal6	-0.660397	-1.58052	-11.0601	7.23974e-07
Hmgn1	0.464971	1.38029	11.0597	7.23974e-07
Gstt1	1.41322	2.66331	11.0526	7.29655e-07
Gbp9	0.671989	1.59327	11.0486	7.32272e-07
Zgrf1	0.775499	1.71178	11.0353	7.42189e-07
Arhgef12	-0.420639	-1.33852	-11.0314	7.45011e-07
Dap	-0.560277	-1.47455	-11.0286	7.46862e-07
Mettl27	-0.811516	-1.75505	-11.0255	7.48796e-07
Ehd4	-0.443242	-1.35966	-11.0247	7.49097e-07
Mafk	-0.852838	-1.80605	-11.0169	7.55523e-07
Nfkb1	0.425286	1.34284	11.0139	7.56744e-07
Vsig10	-0.510265	-1.42431	-11.0138	7.56744e-07
Ms4a4d	2.95796	7.77025	11.0043	7.64455e-07
Macf1	-0.601806	-1.51762	-11.0025	7.65616e-07
Ttc38	-1.03879	-2.0545	-10.9981	7.69238e-07
Itpr1	-0.565625	-1.48003	-10.9914	7.74842e-07
Gigyf1	-0.495172	-1.40949	-10.9879	7.77014e-07
Pprc1	0.564696	1.47908	10.9877	7.77014e-07
Iigp1	-1.02144	-2.02995	-10.9774	7.84859e-07
Eif5a	0.46662	1.38187	10.9695	7.91791e-07
Trim62	-0.869739	-1.82733	-10.9489	8.09865e-07
Gal	5.08149	33.8596	10.9433	8.14014e-07
Cyp51	0.566123	1.48054	10.9292	8.26291e-07
Mkrn1	-0.435052	-1.35196	-10.9206	8.33812e-07
Ptgis	-0.639068	-1.55732	-10.9202	8.33812e-07
Prdx2	0.35541	1.27935	10.9086	8.44507e-07
Tbl1xr1	-0.449743	-1.3658	-10.9052	8.46737e-07
Slc39a6	0.527576	1.4415	10.9017	8.49654e-07
Eny2	0.482685	1.39734	10.8997	8.50321e-07
Arhgef6	-0.883751	-1.84517	-10.8994	8.50321e-07
Ptgr1	1.6138	3.06058	10.8993	8.50321e-07
Prex2	-0.560828	-1.47512	-10.898	8.51158e-07
Fam167b	1.35095	2.5508	10.8904	8.56688e-07
Ppp1r2	0.402285	1.3216	10.8888	8.57905e-07
Jak3	0.513349	1.42736	10.8833	8.62267e-07
Esm1	-2.07795	-4.22208	-10.8832	8.62267e-07
Junb	0.847668	1.79959	10.8803	8.63915e-07
Suv39h1	0.822919	1.76898	10.8798	8.64033e-07
Arrdc4	1.41753	2.67128	10.865	8.7501e-07
Vwa1	-0.695591	-1.61955	-10.8648	8.7501e-07
Sgk1	-0.695905	-1.6199	-10.8586	8.81082e-07
Hpn	1.58728	3.00483	10.8463	8.90809e-07
Pgm1	0.593983	1.50941	10.8363	8.99692e-07
Manba	-0.641588	-1.56005	-10.8327	9.03094e-07
Chst1	0.693041	1.61669	10.8306	9.04437e-07
Cacna1e	-1.23853	-2.35958	-10.8209	9.13977e-07
Fbln2	-1.36145	-2.56943	-10.8101	9.25222e-07
Slc25a23	-1.12704	-2.18411	-10.8093	9.25478e-07
Foxp2	-2.01891	-4.05277	-10.8067	9.2732e-07
Sema3c	-1.07852	-2.11186	-10.8066	9.2732e-07
Tnfsf15	5.3408	40.5267	10.806	9.27492e-07
Plxna1	-0.479031	-1.39381	-10.8002	9.33011e-07
Ski	-0.404418	-1.32355	-10.7918	9.41376e-07
Anxa5	-0.537793	-1.45175	-10.7882	9.44539e-07
Bak1	0.424486	1.34209	10.7748	9.56526e-07
Tsc22d3	-1.16537	-2.24291	-10.7747	9.56526e-07
Ssr2	0.410337	1.329	10.7679	9.62891e-07
Ano6	-0.344186	-1.26943	-10.7649	9.65334e-07
Htra1	-0.7909	-1.73015	-10.7626	9.67257e-07
Bcl6	1.57755	2.98463	10.7624	9.67257e-07
Smtn	0.325772	1.25333	10.7517	9.78359e-07
Mvd	0.901115	1.86751	10.7469	9.83427e-07
Agmo	-1.51089	-2.84986	-10.7325	9.98034e-07
Actl6a	0.401212	1.32062	10.7238	1.0069e-06
Hdlbp	0.342021	1.26753	10.7218	1.00783e-06
Tnfsf8	5.4312	43.1474	10.7211	1.00828e-06
Crim1	-0.927947	-1.90257	-10.7201	1.00893e-06
Hmgcs2	-3.32714	-10.0362	-10.7184	1.01047e-06
Sowahc	1.34632	2.54263	10.7053	1.02549e-06
C2cd2	-0.382691	-1.30377	-10.7035	1.02623e-06
Clcn5	0.79125	1.73057	10.7006	1.02872e-06
Eif6	0.451699	1.36765	10.693	1.03668e-06
Rassf10	4.78889	27.6439	10.6844	1.0468e-06
Stard7	0.543038	1.45704	10.6837	1.04726e-06
Mafb	-2.25621	-4.77734	-10.6789	1.05278e-06
Ccm2l	0.459557	1.37512	10.6729	1.05878e-06
Chst3	1.68959	3.22566	10.6725	1.05884e-06
Sh2d5	2.25396	4.76992	10.6688	1.06247e-06
Gm30571	-1.54247	-2.91293	-10.6629	1.06954e-06
Itga6	-0.374117	-1.29605	-10.6598	1.07296e-06
Tmod3	-0.4205	-1.33839	-10.6507	1.08276e-06
Fth1	0.715693	1.64227	10.6477	1.08616e-06
Gpr182	-0.955986	-1.93991	-10.6456	1.08776e-06
Dcaf13	0.461504	1.37698	10.6454	1.08776e-06
Smad9	-2.54646	-5.84197	-10.6389	1.09399e-06
Fscn1	0.563566	1.47792	10.6368	1.09509e-06
Rfc5	0.80756	1.75025	10.6365	1.09509e-06
Ppp2r5b	0.458185	1.37381	10.6351	1.09587e-06
Ube2h	-0.623999	-1.54114	-10.6298	1.10123e-06
Wdr37	-0.40718	-1.32609	-10.6288	1.10182e-06
Mapk4	3.43807	10.8383	10.6286	1.10182e-06
Pgs1	0.62181	1.5388	10.6204	1.11224e-06
Surf4	0.341289	1.26689	10.6109	1.12449e-06
Cxcr4	-1.03757	-2.05276	-10.5979	1.14062e-06
Csf2rb	3.42953	10.7743	10.5934	1.14553e-06
Il20rb	1.76122	3.38986	10.5931	1.14553e-06
Cdt1	1.04406	2.06202	10.5921	1.14593e-06
Angpt2	-1.24145	-2.36435	-10.5905	1.14751e-06
Cd69	5.76429	54.3529	10.582	1.15803e-06
Tfdp1	0.533961	1.4479	10.5818	1.15803e-06
Dhrs7	-0.483623	-1.39825	-10.5733	1.1683e-06
Rarres1	-3.05623	-8.31796	-10.5698	1.17193e-06
Fut4	2.05539	4.15656	10.5696	1.17193e-06
Myo19	0.757548	1.69061	10.5682	1.1734e-06
Elovl5	-0.321934	-1.25	-10.5652	1.17707e-06
Svbp	0.862601	1.81831	10.5619	1.18113e-06
Cd2ap	-0.394636	-1.31461	-10.5502	1.19469e-06
Pecam1	-0.407772	-1.32664	-10.5487	1.19566e-06
Elf4	0.409175	1.32793	10.5487	1.19566e-06
Slfn4	2.72204	6.59807	10.5445	1.20061e-06
Sfpq	0.364541	1.28747	10.5362	1.21164e-06
Herpud1	-0.459717	-1.37527	-10.5261	1.22487e-06
Col15a1	0.743822	1.67461	10.5243	1.22703e-06
Plscr2	-0.890341	-1.85361	-10.5215	1.22956e-06
Ly6c1	-1.15127	-2.22109	-10.5214	1.22956e-06
Aig1	0.719262	1.64634	10.5203	1.23063e-06
Rfc2	0.466144	1.38141	10.5183	1.23277e-06
Oip5os1	-0.433872	-1.35085	-10.5129	1.24007e-06
Snrpa1	0.612559	1.52897	10.5041	1.25276e-06
Ctc1	0.51121	1.42525	10.5016	1.2557e-06
Ppm1g	0.397654	1.31736	10.5014	1.2557e-06
Hyou1	0.526199	1.44013	10.4986	1.25933e-06
Arrb1	-0.688799	-1.61194	-10.4948	1.26401e-06
Rnf122	1.12341	2.17861	10.4906	1.26934e-06
Herpud2	-0.467509	-1.38272	-10.4842	1.27799e-06
Fam111a	0.742471	1.67304	10.4776	1.28648e-06
Selenoo	-0.635896	-1.5539	-10.4741	1.29145e-06
Hs1bp3	-0.855528	-1.80942	-10.4734	1.292e-06
Tnrc6c	-0.477543	-1.39237	-10.469	1.29763e-06
Tfpi	0.522813	1.43675	10.4664	1.30113e-06
Pxdn	0.644895	1.56363	10.4651	1.30204e-06
Dhx9	0.367452	1.29007	10.4631	1.30457e-06
Fam13a	-1.67986	-3.20396	-10.4554	1.31451e-06
Btg1	0.667876	1.58873	10.4549	1.31472e-06
Il17rd	-0.648534	-1.56757	-10.4525	1.31713e-06
Tbc1d23	-0.639122	-1.55738	-10.4518	1.31713e-06
St3gal1	0.672446	1.59377	10.4517	1.31713e-06
Arntl	0.591212	1.50651	10.4515	1.31713e-06
Kcne3	1.21996	2.3294	10.4489	1.32068e-06
Slc30a4	0.394834	1.31479	10.428	1.34974e-06
Hmgcr	0.486886	1.40142	10.4277	1.34974e-06
Ehd3	0.688139	1.6112	10.4135	1.37033e-06
Csgalnact1	-0.521655	-1.4356	-10.4083	1.37712e-06
Baz1a	0.52281	1.43675	10.4023	1.38468e-06
Psmb6	0.466929	1.38216	10.4012	1.38542e-06
Zfp874b	-0.776192	-1.7126	-10.4	1.38641e-06
Zfp651	-1.15195	-2.22214	-10.3998	1.38641e-06
Epor	-2.35661	-5.12166	-10.3981	1.38867e-06
Sephs2	0.541761	1.45575	10.3832	1.41104e-06
Arl4a	-0.925526	-1.89938	-10.3785	1.41666e-06
Ddx11	0.742861	1.67349	10.3737	1.42372e-06
Rnf19b	0.582832	1.49779	10.3728	1.42464e-06
Mcm2	0.823973	1.77027	10.3711	1.4271e-06
Arhgef7	-0.387475	-1.3081	-10.3695	1.42853e-06
Enpp3	-2.34278	-5.0728	-10.3539	1.45547e-06
Arl6ip5	-0.320826	-1.24905	-10.348	1.4654e-06
Nasp	0.654573	1.57415	10.3375	1.48279e-06
Snx33	-0.624037	-1.54118	-10.3373	1.48279e-06
Dusp16	0.584905	1.49994	10.3369	1.48279e-06
Hps3	-0.520729	-1.43468	-10.3361	1.48364e-06
Ran	0.43737	1.35413	10.3338	1.48726e-06
Zmym6	-0.549542	-1.46362	-10.3333	1.48736e-06
Fam43a	-0.880362	-1.84084	-10.3326	1.48752e-06
Xpc	-0.756879	-1.68983	-10.3306	1.48935e-06
Smarca2	-0.788576	-1.72737	-10.3266	1.49505e-06
Srsf1	0.393674	1.31374	10.3257	1.49607e-06
Pls3	-0.641758	-1.56023	-10.3196	1.50396e-06
Nbdy	-0.56124	-1.47554	-10.3182	1.50587e-06
Gm20300	-0.836053	-1.78516	-10.3138	1.51134e-06
Wdr59	0.579175	1.494	10.3113	1.51412e-06
Rrn3	0.410916	1.32953	10.3071	1.52119e-06
Mfsd2a	2.08946	4.25588	10.3032	1.52782e-06
Eps8	-1.05055	-2.07132	-10.2995	1.53356e-06
Nfyb	0.76155	1.69531	10.2953	1.54079e-06
Slc25a18	4.85519	28.944	10.294	1.5417e-06
Elovl6	0.815199	1.75954	10.2935	1.5417e-06
Casp12	-0.623706	-1.54083	-10.2902	1.54713e-06
Shc1	-0.37873	-1.3002	-10.283	1.5602e-06
Nus1	0.432354	1.34943	10.2764	1.5715e-06
Lipt2	0.852417	1.80552	10.2742	1.57437e-06
Tmem106b	-0.409546	-1.32827	-10.2628	1.59391e-06
Insr	-0.406874	-1.32581	-10.2552	1.60769e-06
Pml	0.420128	1.33805	10.2548	1.60771e-06
Slc25a45	-0.562368	-1.47669	-10.2448	1.62351e-06
Vangl1	-0.506462	-1.42056	-10.244	1.6244e-06
Mmp13	4.39006	20.9671	10.2427	1.62625e-06
Cars	-0.540842	-1.45482	-10.2423	1.62625e-06
5031439G07Rik	-0.335699	-1.26199	-10.2377	1.63483e-06
Mindy2	-0.439639	-1.35626	-10.2365	1.63588e-06
Mapre2	-0.521599	-1.43555	-10.2302	1.64505e-06
Afap1l2	-0.833906	-1.78251	-10.2296	1.64559e-06
Recql4	1.19838	2.29482	10.2283	1.64678e-06
Vil1	-1.02898	-2.04058	-10.2258	1.64957e-06
Hnrnpa1	0.336502	1.26269	10.2256	1.64957e-06
Trpm6	-0.543849	-1.45786	-10.2203	1.65838e-06
Atf4	-0.49075	-1.40517	-10.2201	1.65838e-06
Tcof1	0.494506	1.40884	10.2199	1.65838e-06
Gm47922	4.52365	23.0014	10.218	1.66109e-06
Nop56	0.651761	1.57108	10.2179	1.66109e-06
Stt3a	0.319216	1.24765	10.2108	1.67358e-06
Eif4ebp2	-0.294526	-1.22648	-10.208	1.67735e-06
Vps13d	-0.505786	-1.4199	-10.2079	1.67735e-06
Hspb8	0.414897	1.3332	10.2043	1.68348e-06
Gda	-0.829487	-1.77705	-10.2025	1.68582e-06
Ddx21	0.376313	1.29802	10.1991	1.69149e-06
Fkbp10	0.61384	1.53033	10.1972	1.6948e-06
Ddost	0.370741	1.29302	10.189	1.70975e-06
Mr1	-0.66378	-1.58423	-10.1855	1.7159e-06
Tbl3	0.521245	1.43519	10.1851	1.71605e-06
Gng12	0.396721	1.31651	10.1836	1.71763e-06
Ppm1f	0.43962	1.35625	10.1799	1.72485e-06
C1rl	4.23884	18.8806	10.1672	1.74707e-06
Nid2	-0.595953	-1.51147	-10.1664	1.74815e-06
2002-03-01	0.653629	1.57312	10.1621	1.75587e-06
Arf4	0.347079	1.27198	10.1532	1.77253e-06
Lrch1	-0.52473	-1.43866	-10.1379	1.80279e-06
Mturn	-0.833649	-1.78219	-10.1286	1.82275e-06
Flcn	-0.65906	-1.57905	-10.1196	1.84125e-06
Map3k1	-0.479743	-1.3945	-10.1181	1.84324e-06
Chd7	0.366627	1.28933	10.1181	1.84324e-06
Cse1l	0.392955	1.31308	10.1148	1.85012e-06
Cct7	0.38212	1.30326	10.1139	1.85136e-06
Als2cl	-0.405824	-1.32485	-10.1069	1.86538e-06
Atoh8	-1.61595	-3.06514	-10.0919	1.89667e-06
Snx30	-0.754679	-1.68726	-10.0855	1.91027e-06
Trf	0.864931	1.82125	10.0805	1.92054e-06
Sccpdh	0.463248	1.37864	10.0753	1.9308e-06
Itga1	-0.731389	-1.66024	-10.0705	1.9407e-06
Cd74	2.85744	7.24729	10.0682	1.94565e-06
Dctpp1	0.756957	1.68992	10.0647	1.95173e-06
Lepr	-1.49508	-2.81879	-10.0607	1.95936e-06
Thsd1	0.326978	1.25438	10.0605	1.95936e-06
Ank2	6.45101	87.4876	10.0515	1.97935e-06
Stoml1	-0.486214	-1.40076	-10.0462	1.99033e-06
Ddx28	0.856589	1.81075	10.0403	2.00387e-06
Tpbg	0.815002	1.7593	10.0274	2.03241e-06
Pgm2	0.436487	1.3533	10.0225	2.04327e-06
Entpd1	-0.532516	-1.44645	-10.0169	2.05529e-06
Atp2c1	-0.319439	-1.24785	-10.0142	2.06062e-06
Ecm1	-0.708988	-1.63466	-10.0073	2.07712e-06
Lynx1	-0.715419	-1.64196	-10.0072	2.07712e-06
Add1	-0.344461	-1.26968	-10.0061	2.07907e-06
Slc25a24	0.514104	1.42811	9.99942	2.094e-06
Glipr2	0.659168	1.57917	9.99392	2.1077e-06
Firre	-0.547626	-1.46168	-9.99283	2.10964e-06
Sh3glb2	-0.459345	-1.37492	-9.99253	2.10964e-06
Psmd8	0.362111	1.2853	9.98716	2.12135e-06
Cdk14	-0.544017	-1.45803	-9.98591	2.12381e-06
Efemp2	0.797801	1.73845	9.98445	2.12597e-06
Gcnt1	0.836357	1.78554	9.97727	2.14268e-06
Chaf1a	0.960003	1.94531	9.97046	2.16029e-06
Sec61b	0.604098	1.52003	9.96824	2.16547e-06
Prep	0.389656	1.31008	9.95943	2.18884e-06
Tbc1d31	0.716697	1.64342	9.95774	2.1926e-06
Zfp362	-0.50396	-1.4181	-9.95653	2.19507e-06
Clcf1	0.918271	1.88985	9.95365	2.20216e-06
Tgfbr3	-0.818712	-1.76383	-9.95205	2.20572e-06
Mfsd6	-0.406962	-1.32589	-9.94657	2.21833e-06
2011-09-01	0.393694	1.31375	9.94276	2.22723e-06
Prr5	-0.975774	-1.9667	-9.93852	2.2383e-06
Camk1d	-1.00333	-2.00462	-9.93354	2.24897e-06
Mid2	-0.446771	-1.36299	-9.93347	2.24897e-06
Zfp652	-0.392289	-1.31247	-9.92885	2.25918e-06
Ghr	-0.663263	-1.58366	-9.92848	2.25918e-06
Exd2	-0.604248	-1.52019	-9.92828	2.25918e-06
Aim2	0.593574	1.50898	9.92699	2.26196e-06
Fzd7	-1.29394	-2.45196	-9.92518	2.26548e-06
Celsr1	-1.10071	-2.1446	-9.92511	2.26548e-06
Dlst	0.342177	1.26767	9.91975	2.27814e-06
Msrb3	-0.527961	-1.44189	-9.91279	2.2946e-06
D930048N14Rik	-0.864141	-1.82026	-9.91245	2.29467e-06
Slc49a4	-0.582522	-1.49746	-9.87926	2.37918e-06
Zmym3	-0.47302	-1.38801	-9.8792	2.37918e-06
Noct	0.767691	1.70254	9.87597	2.38705e-06
Apod	-1.07066	-2.1004	-9.87418	2.3915e-06
Pomp	0.344339	1.26957	9.8688	2.40504e-06
Gins2	0.934699	1.91149	9.86811	2.40619e-06
Dut	0.80391	1.74583	9.85963	2.42741e-06
Ldhb	-0.834921	-1.78376	-9.8559	2.438e-06
Arhgef28	-0.428241	-1.34559	-9.85384	2.44343e-06
Tmem258	0.521839	1.43578	9.85283	2.44558e-06
Cyth4	0.508468	1.42254	9.85167	2.44724e-06
Plvap	-0.67024	-1.59134	-9.83625	2.49385e-06
Ly75	0.674461	1.596	9.83054	2.5091e-06
Ezh2	0.826485	1.77336	9.8295	2.5104e-06
Clcn3	-0.361936	-1.28515	-9.829	2.511e-06
Rnpepl1	-0.420082	-1.338	-9.81937	2.53194e-06
Gm39090	1.06171	2.0874	9.81864	2.5333e-06
Dse	1.82583	3.54512	9.81214	2.55152e-06
Aimp2	0.584954	1.49999	9.8121	2.55152e-06
Irak2	0.488624	1.40311	9.81122	2.55336e-06
Fbxl3	-0.489035	-1.40351	-9.81024	2.55556e-06
Idua	-0.375411	-1.29721	-9.80696	2.56528e-06
Ube2f	0.484068	1.39868	9.80377	2.57476e-06
Wdyhv1	0.922692	1.89565	9.80235	2.57766e-06
Vmac	-0.914413	-1.8848	-9.80226	2.57766e-06
Dpp9	0.395149	1.31508	9.79526	2.59882e-06
Zfp521	-0.668421	-1.58933	-9.79461	2.59994e-06
Nudcd1	0.510522	1.42457	9.79158	2.60593e-06
Pgrmc1	-0.390107	-1.31049	-9.78756	2.61729e-06
Psmd1	0.349618	1.27422	9.78142	2.63591e-06
Ccn4	0.897276	1.86255	9.77893	2.64329e-06
Filip1l	-0.737411	-1.66718	-9.76661	2.6801e-06
Zrsr1	-0.976224	-1.96731	-9.76544	2.68304e-06
Nt5dc2	0.669729	1.59077	9.76419	2.68631e-06
Adarb1	-0.869723	-1.82731	-9.75729	2.70486e-06
Abcc5	-0.58544	-1.5005	-9.75669	2.70588e-06
Gabbr1	-0.540002	-1.45397	-9.75313	2.71721e-06
Bmpr2	-0.686555	-1.60944	-9.75205	2.71899e-06
Prmt1	0.48079	1.39551	9.7507	2.7225e-06
Gimap5	0.448488	1.36461	9.74689	2.7348e-06
Trim16	-0.895509	-1.86027	-9.74636	2.73558e-06
Ackr4	-3.7603	-13.5508	-9.74366	2.74295e-06
Lamb1	0.319734	1.2481	9.73985	2.75318e-06
Dok4	-0.486643	-1.40118	-9.73823	2.75782e-06
Pik3r6	-0.833398	-1.78188	-9.73236	2.77657e-06
Emc1	0.38092	1.30217	9.73181	2.77745e-06
Adgra3	-0.355404	-1.27934	-9.72719	2.79183e-06
Ndrg3	-0.415558	-1.33381	-9.72376	2.80089e-06
Ints2	0.483673	1.3983	9.72143	2.80714e-06
Gm44250	0.797869	1.73853	9.71969	2.81122e-06
Fignl1	0.920214	1.8924	9.71738	2.81743e-06
Tbc1d30	-0.719033	-1.64608	-9.7136	2.82899e-06
Acer2	-1.0293	-2.04103	-9.70853	2.84639e-06
Rnf130	-0.476744	-1.3916	-9.70122	2.87002e-06
Osbpl5	-0.574811	-1.48948	-9.69893	2.87741e-06
Eef2k	-0.483663	-1.39829	-9.69676	2.88436e-06
Slc5a3	-0.673311	-1.59473	-9.68755	2.91318e-06
Rpa2	0.725501	1.65347	9.68394	2.92565e-06
Ldlr	0.437523	1.35428	9.6791	2.94173e-06
Tinf2	0.560999	1.47529	9.6783	2.94347e-06
Traf3ip2	1.01828	2.02551	9.67805	2.94347e-06
Mtbp	0.619395	1.53623	9.66707	2.98322e-06
Cutal	-1.06827	-2.09692	-9.66668	2.98361e-06
Rmnd5b	-0.524663	-1.4386	-9.66334	2.99232e-06
Ophn1	-0.556107	-1.4703	-9.66162	2.99741e-06
Scn3b	-1.11555	-2.16677	-9.65859	3.00802e-06
Gpr155	-0.985712	-1.98029	-9.65763	3.0106e-06
Mvb12b	-0.539841	-1.45381	-9.65251	3.02828e-06
Apex1	0.557791	1.47201	9.64956	3.03752e-06
Apbb1	-0.692236	-1.61579	-9.64925	3.03759e-06
Cpne3	-0.410102	-1.32878	-9.64822	3.03931e-06
Pkig	0.380747	1.30202	9.64785	3.03958e-06
Zfp799	-0.687227	-1.61019	-9.6452	3.04888e-06
Dusp8	0.657229	1.57705	9.64168	3.05928e-06
Atxn3	-0.525254	-1.43919	-9.64002	3.06372e-06
Mcm5	0.862696	1.81843	9.63454	3.08108e-06
Gm11716	2.96176	7.79074	9.63274	3.08428e-06
Rnf185	-0.452057	-1.36799	-9.63184	3.08552e-06
Ppid	0.378859	1.30031	9.62817	3.09671e-06
Atp6v0e2	-0.767683	-1.70253	-9.62593	3.10453e-06
Mcm4	0.850853	1.80357	9.62443	3.10822e-06
Tmem248	0.360486	1.28386	9.6225	3.11481e-06
Dgka	-0.492982	-1.40735	-9.62097	3.11983e-06
Tlr3	0.488545	1.40303	9.60584	3.17448e-06
Prkg1	-1.66133	-3.16308	-9.60538	3.17519e-06
Xbp1	0.66346	1.58388	9.59829	3.20092e-06
Man1a	-0.520572	-1.43452	-9.59377	3.21737e-06
Tmem154	-0.61736	-1.53406	-9.5922	3.2203e-06
Ptk2	-0.333971	-1.26048	-9.59116	3.22343e-06
Nop58	0.45778	1.37343	9.58687	3.24023e-06
Maged1	0.324955	1.25263	9.58593	3.24194e-06
M6pr	-0.549455	-1.46353	-9.58589	3.24194e-06
Hspa13	0.439528	1.35616	9.58427	3.24753e-06
Nabp1	1.3558	2.55939	9.5763	3.27648e-06
P3h1	0.485268	1.39985	9.56775	3.30942e-06
Egr3	-1.55113	-2.93047	-9.56456	3.32071e-06
Fam129a	-0.505387	-1.4195	-9.56073	3.33483e-06
Exoc3l4	0.715266	1.64179	9.55805	3.34439e-06
Ube2m	0.378127	1.29965	9.55796	3.34439e-06
Mib1	-0.349583	-1.27419	-9.55498	3.35408e-06
Gm32688	-1.34602	-2.5421	-9.55323	3.35877e-06
Ftsj3	0.490849	1.40527	9.54875	3.37592e-06
Ipo9	0.329995	1.25701	9.5476	3.37976e-06
Gm10791	2.77945	6.86591	9.54713	3.38055e-06
Gclm	-0.528655	-1.44258	-9.54595	3.38274e-06
Smpd3	-1.26323	-2.40033	-9.54589	3.38274e-06
Ret	-1.12373	-2.17909	-9.54551	3.38274e-06
Gimap6	0.450694	1.3667	9.54379	3.38895e-06
Lonp1	0.336171	1.2624	9.54291	3.39161e-06
Med15	0.444289	1.36064	9.53176	3.43753e-06
Epdr1	-0.792802	-1.73244	-9.53099	3.43939e-06
Spg20	-0.562665	-1.47699	-9.53077	3.43939e-06
Dock9	-0.503394	-1.41754	-9.5136	3.50445e-06
Tspan18	-0.83279	-1.78113	-9.51172	3.51179e-06
Lrp3	-1.51361	-2.85523	-9.51109	3.51336e-06
Rnf19a	-0.391042	-1.31134	-9.51045	3.51371e-06
Aox1	-0.65236	-1.57174	-9.50934	3.5149e-06
Dusp23	0.671806	1.59307	9.50715	3.5237e-06
Adgrg6	-1.32426	-2.50404	-9.50567	3.5292e-06
Plod1	-0.458425	-1.37404	-9.5048	3.52977e-06
Raet1e	0.927153	1.90152	9.50236	3.53797e-06
Cyp4b1	-3.49287	-11.2579	-9.50048	3.5444e-06
Vps41	-0.380945	-1.30219	-9.49411	3.5672e-06
Cplx2	-0.92951	-1.90463	-9.49355	3.56821e-06
Tnfrsf11b	2.8879	7.40194	9.49333	3.56821e-06
Tox	-2.22752	-4.68327	-9.48422	3.60583e-06
Armcx4	0.520267	1.43422	9.48134	3.61414e-06
Chd4	0.280001	1.2142	9.47946	3.61957e-06
Prkab2	-0.845718	-1.79716	-9.47806	3.62231e-06
Slc16a1	0.484812	1.3994	9.47794	3.62231e-06
H2-Q7	0.896597	1.86167	9.47342	3.64254e-06
Arhgdib	0.471592	1.38664	9.47084	3.65355e-06
Mrpl45	0.424827	1.34241	9.46987	3.65552e-06
Glul	0.420076	1.338	9.46267	3.68609e-06
Akr1c14	-0.660813	-1.58097	-9.46242	3.68609e-06
Myo1b	0.327854	1.25515	9.46106	3.68996e-06
St6galnac2	-0.641838	-1.56032	-9.46017	3.69162e-06
Ahsa1	0.334099	1.26059	9.45618	3.70694e-06
Lrr1	1.19394	2.28777	9.45513	3.70936e-06
Noc4l	0.596604	1.51215	9.45349	3.71602e-06
Hnrnpa2b1	0.307428	1.2375	9.45162	3.72246e-06
Irf2bpl	0.668236	1.58913	9.44871	3.73401e-06
Kdelr2	0.361232	1.28452	9.44395	3.75336e-06
Aldh1l2	-2.01431	-4.03987	-9.44357	3.75392e-06
Klhl3	-0.976002	-1.96701	-9.43677	3.78354e-06
Hdac5	-0.478864	-1.39365	-9.43523	3.78845e-06
Dop1b	-0.545359	-1.45938	-9.43432	3.79163e-06
Stat4	1.92671	3.80188	9.43362	3.79373e-06
Apobec3	0.584557	1.49958	9.43141	3.79863e-06
Arhgef10	-0.435178	-1.35208	-9.43127	3.79863e-06
Gm10030	1.64168	3.12029	9.4287	3.80878e-06
Nck2	-0.627339	-1.54471	-9.42743	3.81375e-06
Pfn2	-0.688054	-1.61111	-9.42496	3.82343e-06
Tcf7l1	-0.714852	-1.64131	-9.42421	3.82584e-06
2610507I01Rik	1.09773	2.14018	9.42243	3.83346e-06
Znrf2	-0.562962	-1.4773	-9.42101	3.83792e-06
Mpp2	0.987303	1.98248	9.4107	3.87923e-06
Rftn2	0.717144	1.64392	9.40792	3.89207e-06
Pmf1	0.779197	1.71618	9.40534	3.90196e-06
Lrrc59	0.467428	1.38264	9.40518	3.90196e-06
Adgrg3	0.646444	1.56531	9.40318	3.9109e-06
Fgfr1op	0.869931	1.82758	9.39994	3.92622e-06
Pcsk6	-2.96535	-7.81015	-9.39445	3.95059e-06
Wnk2	-1.00167	-2.00231	-9.38876	3.97752e-06
Kifap3	-0.421053	-1.3389	-9.38794	3.98041e-06
Cfl1	0.336537	1.26272	9.3857	3.98939e-06
Spats2l	-1.05873	-2.0831	-9.38435	3.99367e-06
Stk3	0.348521	1.27325	9.38404	3.99388e-06
Olfm1	0.867313	1.82426	9.37724	4.02503e-06
Lss	0.648379	1.56741	9.37708	4.02503e-06
Vars	0.535557	1.4495	9.37658	4.02627e-06
Khk	-0.940751	-1.91953	-9.36404	4.08636e-06
Hars	0.362064	1.28526	9.35696	4.12061e-06
Man2a1	-0.396575	-1.31638	-9.35498	4.12985e-06
Pttg1ip	-0.309567	-1.23934	-9.34319	4.19047e-06
Mmp25	-1.25455	-2.38593	-9.34081	4.20225e-06
Mgst1	-0.474776	-1.3897	-9.3375	4.21923e-06
Hmgcs1	0.338533	1.26447	9.33574	4.22758e-06
Foxh1	4.22166	18.6572	9.33227	4.24414e-06
Zswim4	0.401005	1.32043	9.33004	4.25366e-06
Ppp1r8	0.414265	1.33262	9.32903	4.25692e-06
Tmem8b	-0.748874	-1.68048	-9.32893	4.25692e-06
Slfn9	1.07298	2.10378	9.32259	4.28989e-06
Anks1	-0.436342	-1.35317	-9.31922	4.30767e-06
Nup85	0.516358	1.43034	9.31779	4.31433e-06
Arhgef18	-0.5125	-1.42652	-9.31596	4.32176e-06
Pisd	0.375769	1.29753	9.31283	4.3352e-06
Prxl2c	-0.729108	-1.65761	-9.31167	4.34039e-06
Sec23ip	0.369988	1.29234	9.30454	4.37402e-06
Tmem120b	0.629551	1.54708	9.30137	4.38856e-06
Csrnp1	0.925316	1.8991	9.30125	4.38856e-06
Prdm1	-0.755081	-1.68773	-9.29393	4.42379e-06
Slc6a9	-1.97241	-3.92423	-9.29253	4.43046e-06
Hadh	-0.462739	-1.37816	-9.28378	4.47613e-06
Uba1	0.349412	1.27404	9.27498	4.51948e-06
Zbtb39	-0.450218	-1.36625	-9.27311	4.52919e-06
Cpsf2	0.332802	1.25946	9.27281	4.52941e-06
Tnfrsf10b	0.345901	1.27094	9.27201	4.53265e-06
Prim2	0.777829	1.71455	9.2631	4.57891e-06
Pard3b	-1.04508	-2.06347	-9.26022	4.59491e-06
Impact	-0.469634	-1.38476	-9.25448	4.62544e-06
Plcd1	-0.541383	-1.45537	-9.25137	4.63989e-06
Mgst3	-0.748723	-1.6803	-9.25104	4.64031e-06
Mgp	-1.05592	-2.07904	-9.23919	4.71112e-06
Ddx1	0.328638	1.25583	9.23519	4.72756e-06
Sema6a	0.780691	1.71795	9.23503	4.72756e-06
Ahcy	0.855645	1.80957	9.23133	4.74057e-06
Mre11a	0.44305	1.35948	9.2312	4.74057e-06
Tex2	0.37767	1.29924	9.23116	4.74057e-06
Prom1	-1.16305	-2.23931	-9.22785	4.75835e-06
Slain2	-0.446109	-1.36236	-9.22741	4.75953e-06
Abca8b	-1.9064	-3.74873	-9.22638	4.7644e-06
Sertad4	-1.13141	-2.19073	-9.22338	4.77864e-06
Zfp423	-0.763689	-1.69783	-9.22274	4.78109e-06
Smim14	-0.522355	-1.4363	-9.21505	4.82064e-06
Rab20	1.167	2.24545	9.20789	4.86043e-06
Tmem88	0.476278	1.39115	9.20062	4.90132e-06
Nsmaf	-0.420681	-1.33856	-9.19939	4.90491e-06
Itm2b	-0.65705	-1.57686	-9.19742	4.91399e-06
Ajuba	-0.944745	-1.92485	-9.19685	4.91607e-06
S100a10	-0.498278	-1.41253	-9.19416	4.9307e-06
Ptgs2os	2.02646	4.07404	9.19191	4.94288e-06
Ppp1r9b	0.520724	1.43467	9.19161	4.94288e-06
Spon2	-3.61061	-12.2153	-9.19152	4.94288e-06
Enpp5	-0.65333	-1.57279	-9.18959	4.954e-06
Fry	-0.519066	-1.43303	-9.18485	4.98224e-06
Adam17	0.334547	1.26098	9.1796	5.01406e-06
Rfwd3	0.380809	1.30207	9.17855	5.01772e-06
Cdc45	1.00072	2.001	9.17471	5.04026e-06
Kmt5a	0.423963	1.34161	9.17232	5.05478e-06
Strn3	-0.402417	-1.32172	-9.17136	5.05957e-06
Thrb	-2.16984	-4.49973	-9.17097	5.06052e-06
Arrb2	0.785575	1.72378	9.16462	5.0952e-06
March8	-0.355137	-1.27911	-9.1617	5.11145e-06
Tcf12	-0.332144	-1.25888	-9.1615	5.11145e-06
Eif2s1	0.313998	1.24315	9.16122	5.11168e-06
Incenp	1.0642	2.09101	9.15586	5.14519e-06
St8sia6	0.425339	1.34289	9.15209	5.16784e-06
F8	-1.40237	-2.64335	-9.1499	5.17958e-06
Mgat5	0.460955	1.37645	9.13919	5.252e-06
Hexb	-0.482938	-1.39759	-9.1372	5.26261e-06
Khnyn	-0.35492	-1.27891	-9.13298	5.29015e-06
Tmem106a	0.820167	1.76561	9.12092	5.36787e-06
Phf20l1	-0.336763	-1.26292	-9.11959	5.37576e-06
Sh3pxd2b	0.50326	1.41741	9.11924	5.37648e-06
Prelid3b	0.486002	1.40056	9.11855	5.37965e-06
Spn	1.58254	2.99496	9.11781	5.38318e-06
Umps	0.685068	1.60778	9.11734	5.38364e-06
Mrgpre	-0.750648	-1.68255	-9.11227	5.41451e-06
Ago4	-0.827912	-1.77511	-9.11089	5.4228e-06
Atad5	0.864191	1.82032	9.10512	5.46161e-06
Lnx2	-0.478638	-1.39343	-9.10013	5.49299e-06
Uaca	-0.412364	-1.33087	-9.0992	5.49437e-06
Ism1	-1.94191	-3.84213	-9.09625	5.51451e-06
Lfng	-1.11122	-2.16028	-9.09273	5.53713e-06
Ccdc157	-0.533285	-1.44722	-9.0882	5.56367e-06
Ccnd2	-0.602765	-1.51862	-9.08714	5.56986e-06
Slc38a7	-0.673247	-1.59466	-9.08297	5.59951e-06
Nol10	0.555159	1.46933	9.08178	5.60568e-06
Stx2	-0.472771	-1.38777	-9.07844	5.6283e-06
Pgpep1	-0.559867	-1.47413	-9.07206	5.67342e-06
Gm49759	0.713958	1.6403	9.06621	5.70907e-06
Grap	-0.529259	-1.44319	-9.06421	5.72262e-06
Btbd7	-0.42374	-1.3414	-9.06378	5.72406e-06
Slc43a3	0.993956	1.99164	9.06273	5.73031e-06
Col8a1	-1.00364	-2.00506	-9.05945	5.74822e-06
Rrm1	0.759119	1.69246	9.04902	5.82631e-06
Pign	0.395591	1.31548	9.0459	5.84519e-06
Pcna	0.637279	1.55539	9.03914	5.89526e-06
Gjc1	0.439851	1.35646	9.03524	5.92265e-06
Wdr35	1.1712	2.25198	9.02785	5.9805e-06
Appl2	-0.550313	-1.4644	-9.02522	5.99793e-06
Tpcn1	-0.368749	-1.29123	-9.02127	6.02631e-06
Snrpd1	0.461095	1.37659	9.01991	6.03545e-06
Plpp6	-0.649731	-1.56888	-9.01551	6.06767e-06
Caskin2	0.320587	1.24884	9.01451	6.07392e-06
Prrc2b	-0.319299	-1.24772	-9.01246	6.0869e-06
Ogdh	0.292055	1.22438	9.00239	6.15469e-06
Cd109	-1.12122	-2.17531	-9.00154	6.15978e-06
Lrp5	-0.545857	-1.45989	-8.9997	6.17328e-06
Ldb1	-0.316229	-1.24507	-8.99173	6.23454e-06
Hspa5	0.416182	1.33439	8.99059	6.24219e-06
Lipo3	0.657546	1.5774	8.98771	6.26065e-06
Bckdha	-0.534291	-1.44823	-8.98636	6.26804e-06
Per3	-0.641441	-1.55989	-8.98547	6.27362e-06
Map3k6	0.629517	1.54705	8.9844	6.27656e-06
Ddi2	-0.34272	-1.26815	-8.97753	6.32947e-06
St6gal1	-0.68359	-1.60613	-8.97603	6.34041e-06
Prcp	0.490893	1.40531	8.97207	6.37064e-06
Slco1c1	-1.0162	-2.02258	-8.96745	6.4068e-06
Ppp2r2a	0.378612	1.30009	8.96607	6.41683e-06
Specc1l	-0.316021	-1.24489	-8.96252	6.44376e-06
Far2	0.488631	1.40311	8.9608	6.45472e-06
Abtb2	1.36564	2.5769	8.95476	6.50194e-06
Igfbp7	0.375926	1.29767	8.9538	6.50622e-06
Fndc3b	0.342095	1.2676	8.95217	6.51651e-06
Ryk	-0.370272	-1.2926	-8.95041	6.53013e-06
Abca3	-0.404558	-1.32368	-8.94808	6.54879e-06
Fn1	-0.906569	-1.87458	-8.94402	6.58105e-06
Nsmce1	0.494585	1.40892	8.94224	6.59497e-06
Rassf9	0.447641	1.36381	8.94191	6.59583e-06
Clstn1	-0.309699	-1.23945	-8.93882	6.62158e-06
Pcyt1a	-0.34332	-1.26867	-8.93736	6.63268e-06
Fyn	-0.373566	-1.29555	-8.93447	6.65689e-06
Naglu	-0.566815	-1.48125	-8.93379	6.65877e-06
Plk4	0.680631	1.60284	8.93301	6.66369e-06
Sncaip	-0.631641	-1.54933	-8.928	6.70313e-06
Rap1gap2	1.28527	2.43728	8.92279	6.74898e-06
Pole	0.912863	1.88278	8.91833	6.78826e-06
Sp100	-0.46726	-1.38248	-8.91415	6.8207e-06
Acot7	0.634394	1.55229	8.90932	6.86384e-06
Tceal9	-0.503068	-1.41722	-8.90749	6.8771e-06
Myd88	0.524043	1.43798	8.90629	6.88522e-06
Serinc5	0.493371	1.40773	8.90375	6.90536e-06
Exosc2	0.462385	1.37782	8.9026	6.91404e-06
Piwil2	1.69471	3.23711	8.90023	6.93436e-06
Halr1	4.7655	27.1993	8.8922	7.00006e-06
Rbp1	1.30904	2.47776	8.88912	7.02074e-06
Mapk9	-0.35297	-1.27719	-8.88645	7.04424e-06
Tspan14	-0.36673	-1.28943	-8.88621	7.0443e-06
Rpsa	0.370738	1.29301	8.87691	7.12592e-06
Bbs2	-0.809463	-1.75256	-8.87645	7.12813e-06
Myo9a	-0.455419	-1.37118	-8.86837	7.19862e-06
P4hb	0.335122	1.26148	8.86704	7.20954e-06
Inpp5f	-0.461453	-1.37693	-8.86398	7.23541e-06
Nme1	0.759221	1.69258	8.85902	7.27806e-06
Nup93	0.426994	1.34443	8.85246	7.33945e-06
Nr2f2	0.470114	1.38522	8.84616	7.39645e-06
Irs1	-2.89488	-7.4378	-8.84529	7.40248e-06
Slc39a1	0.337062	1.26318	8.84503	7.40248e-06
Kirrel3	-3.4118	-10.6427	-8.84488	7.40248e-06
Lacc1	1.18867	2.27943	8.84226	7.42686e-06
Ccne2	0.913954	1.8842	8.84176	7.42964e-06
Psmc5	0.480444	1.39517	8.83405	7.49903e-06
Ranbp1	0.597898	1.51351	8.83364	7.49903e-06
Sord	-1.04837	-2.06819	-8.82434	7.57836e-06
Ulk1	-0.524881	-1.43881	-8.81962	7.6191e-06
Cdh13	-0.414668	-1.33299	-8.8162	7.65039e-06
Mfge8	-0.399489	-1.31904	-8.81361	7.67304e-06
Ptprm	-0.50069	-1.41489	-8.80694	7.73438e-06
Peg13	-0.482363	-1.39703	-8.80353	7.76611e-06
Plxnd1	0.379851	1.30121	8.79797	7.81558e-06
Sf3b3	0.261137	1.19842	8.79698	7.82201e-06
Stard8	-0.390512	-1.31086	-8.7943	7.83619e-06
Lrrc32	-0.367778	-1.29036	-8.79208	7.85544e-06
Ebi3	3.96606	15.628	8.79128	7.86164e-06
Runx1	2.18868	4.55889	8.78987	7.87211e-06
Zfp760	-0.756121	-1.68894	-8.78682	7.90302e-06
Klhdc8b	-0.823819	-1.77008	-8.78301	7.93991e-06
Cnot9	0.342135	1.26763	8.78191	7.94948e-06
Chst9	-4.33914	-20.2401	-8.77291	8.04179e-06
Nsdhl	0.516109	1.43009	8.77257	8.04312e-06
Casp6	-0.597855	-1.51346	-8.76719	8.09313e-06
Nup50	0.306426	1.23664	8.76698	8.09313e-06
Ildr2	0.931092	1.90672	8.75638	8.19779e-06
Prkd3	-0.293242	-1.22539	-8.75595	8.20016e-06
Slc22a4	1.29368	2.45153	8.75479	8.21082e-06
Snapin	-0.336955	-1.26309	-8.75359	8.22194e-06
P3h2	1.90397	3.74242	8.74576	8.30572e-06
Jdp2	-0.747618	-1.67902	-8.74265	8.33339e-06
Nipsnap3b	0.4542	1.37002	8.74256	8.33339e-06
Lats2	-0.467944	-1.38314	-8.74234	8.33339e-06
Lbp	0.952855	1.9357	8.74111	8.34248e-06
Fen1	0.878701	1.83872	8.7384	8.36617e-06
Smpdl3b	1.27563	2.42104	8.73483	8.40529e-06
Hdac6	0.632644	1.5504	8.73227	8.42996e-06
Tox4	0.268431	1.2045	8.72757	8.47739e-06
Pglyrp1	1.05772	2.08163	8.72544	8.49739e-06
Rai14	0.379059	1.30049	8.72124	8.5393e-06
Gxylt1	0.344589	1.26979	8.72059	8.54273e-06
Pter	0.698682	1.62302	8.71954	8.55162e-06
Tnfrsf11a	1.49916	2.82678	8.71471	8.60414e-06
Pnpt1	0.460223	1.37575	8.71432	8.60617e-06
Rrm2	1.21206	2.31669	8.71327	8.61612e-06
Blm	0.748199	1.67969	8.71089	8.64204e-06
Kntc1	0.938867	1.91702	8.707	8.68377e-06
Lrrc75a	-1.39063	-2.62193	-8.70471	8.7061e-06
Fes	0.370013	1.29236	8.70432	8.70822e-06
Gaa	-0.396614	-1.31641	-8.70115	8.74408e-06
Cct6a	0.325793	1.25335	8.69489	8.81817e-06
Endov	-0.536929	-1.45088	-8.69402	8.82625e-06
Fndc3a	-0.43614	-1.35298	-8.69347	8.83024e-06
Serinc1	-0.27568	-1.21056	-8.69301	8.83325e-06
Rfc3	0.684025	1.60662	8.69115	8.85285e-06
Mamld1	-0.660018	-1.5801	-8.69098	8.85285e-06
Chek1	0.780928	1.71824	8.68401	8.93132e-06
Sult5a1	-0.854304	-1.80789	-8.68272	8.94184e-06
Bbc3	-0.665333	-1.58593	-8.6821	8.94518e-06
Camsap2	-0.299042	-1.23033	-8.68034	8.96346e-06
Gper1	-1.50536	-2.83896	-8.67883	8.97956e-06
Dpp8	-0.276726	-1.21144	-8.67283	9.04738e-06
Timm50	0.515975	1.42996	8.67249	9.04738e-06
Man1c1	-0.420369	-1.33827	-8.67236	9.04738e-06
Ndc1	0.669224	1.59022	8.67168	9.05321e-06
Tspyl3	-0.709434	-1.63516	-8.66891	9.0828e-06
Adgb	4.52595	23.0381	8.6643	9.13319e-06
Tomm40	0.423124	1.34083	8.66031	9.17593e-06
Mtcp1	-1.03278	-2.04596	-8.65941	9.18299e-06
Hirip3	0.764091	1.6983	8.65933	9.18299e-06
Gm44220	-2.13589	-4.39507	-8.65897	9.18484e-06
Ercc6l	0.918854	1.89061	8.656	9.21743e-06
Aga	-0.500136	-1.41435	-8.6552	9.22498e-06
Itpa	0.473931	1.38889	8.65469	9.2287e-06
Lipe	-0.491461	-1.40587	-8.65377	9.23523e-06
Trim25	-0.344214	-1.26946	-8.65375	9.23523e-06
Uso1	0.330494	1.25744	8.65339	9.2371e-06
Iqce	-0.471568	-1.38662	-8.64874	9.28902e-06
Haus3	0.558994	1.47324	8.64664	9.31354e-06
Rnf11	-0.28933	-1.22207	-8.64635	9.31454e-06
Prpf40a	0.317135	1.24585	8.64411	9.3381e-06
Nos3	0.280616	1.21471	8.63923	9.39665e-06
Gsta4	-0.720041	-1.64723	-8.63617	9.43132e-06
Bbs4	-0.744943	-1.67591	-8.63065	9.49891e-06
Tpi1	0.56219	1.47651	8.62953	9.50804e-06
Taok2	-0.253282	-1.19192	-8.62538	9.55786e-06
Gm13091	-1.9721	-3.92339	-8.62055	9.61133e-06
Ggh	-0.445792	-1.36206	-8.61443	9.68845e-06
Lzts3	0.669574	1.5906	8.61418	9.689e-06
Col5a1	2.08306	4.23705	8.6138	9.68942e-06
Fnip1	-0.526781	-1.44071	-8.61272	9.69491e-06
Smim10l1	-0.447192	-1.36338	-8.61239	9.69574e-06
Actr1b	0.269688	1.20555	8.6105	9.71853e-06
Polr3d	0.497644	1.41191	8.60848	9.7404e-06
Plxnb1	0.608951	1.52515	8.60639	9.75559e-06
Mcm7	0.776087	1.71248	8.6063	9.75559e-06
Ndnf	-0.586565	-1.50167	-8.60569	9.75829e-06
March2	-0.376965	-1.29861	-8.60567	9.75829e-06
Gsn	-0.47326	-1.38824	-8.60312	9.79045e-06
Msantd3	0.593749	1.50916	8.60223	9.79979e-06
Trim27	0.406454	1.32542	8.59776	9.84974e-06
Ccdc184	0.809322	1.75239	8.59714	9.85378e-06
Dmtn	-0.615021	-1.53158	-8.59704	9.85378e-06
Atad2	0.644656	1.56337	8.59569	9.86661e-06
Col27a1	1.08506	2.12146	8.59456	9.87635e-06
Gse1	-0.553498	-1.46764	-8.59062	9.92239e-06
Psap	-0.323226	-1.25113	-8.59005	9.92741e-06
Snx29	-1.06053	-2.08569	-8.58795	9.95298e-06
Slc4a8	0.729147	1.65766	8.58694	9.96196e-06
Sik2	-0.41506	-1.33335	-8.58439	9.99262e-06
Itsn1	-0.355008	-1.27899	-8.58434	9.99262e-06
Ube2s	0.572969	1.48758	8.58126	1.00271e-05
Copz1	0.302794	1.23353	8.58066	1.00325e-05
Cdk2	0.448869	1.36497	8.57576	1.00961e-05
Triobp	-0.375964	-1.29771	-8.57144	1.01487e-05
Hey1	-0.805231	-1.74743	-8.55992	1.03029e-05
Pear1	-0.313265	-1.24252	-8.55904	1.03126e-05
Kdm6b	0.452652	1.36855	8.55668	1.03408e-05
Pde7a	0.57529	1.48998	8.54899	1.04197e-05
Kpna2	0.598702	1.51435	8.54292	1.05023e-05
Anp32e	0.367249	1.28989	8.53894	1.05562e-05
Nploc4	0.313178	1.24244	8.53471	1.06134e-05
Foxq1	-0.798987	-1.73988	-8.53357	1.06243e-05
Pde12	0.445591	1.36187	8.53144	1.06532e-05
Cdkn2aipnl	0.308953	1.23881	8.52801	1.06942e-05
Cd34	-0.368571	-1.29107	-8.52789	1.06942e-05
Erh	0.464437	1.37978	8.52442	1.07341e-05
Hk1	0.332383	1.25909	8.52401	1.07371e-05
Mier2	0.707271	1.63271	8.5199	1.07935e-05
Gm3636	2.09063	4.25934	8.51903	1.08036e-05
Hspa8	0.295817	1.22758	8.51731	1.08269e-05
Flt3	-0.995627	-1.99395	-8.50981	1.09296e-05
Sf3a3	0.350115	1.27466	8.5061	1.0974e-05
Dsp	-1.62137	-3.07667	-8.50587	1.0974e-05
Trim28	0.281024	1.21506	8.50474	1.09859e-05
Rcan3	-0.364495	-1.28743	-8.48127	1.13382e-05
Rabgap1	-0.385591	-1.30639	-8.48015	1.1353e-05
Pkmyt1	1.14527	2.21187	8.47954	1.13595e-05
Ppp1cb	-0.30432	-1.23484	-8.47914	1.13626e-05
Myo18a	-0.29054	-1.2231	-8.47663	1.13999e-05
Pask	0.724566	1.6524	8.47484	1.1419e-05
Taf2	0.354696	1.27872	8.46701	1.15131e-05
Nup88	0.37411	1.29604	8.4658	1.15295e-05
Mib2	-0.498557	-1.4128	-8.46365	1.15582e-05
Polr2e	-0.359968	-1.2834	-8.46309	1.15609e-05
Gba2	-0.49847	-1.41271	-8.46307	1.15609e-05
Il4i1	1.84217	3.5855	8.46159	1.1582e-05
Igfbp4	-1.23316	-2.35081	-8.45867	1.16267e-05
Eloc	0.387839	1.30843	8.45759	1.16379e-05
Plaa	0.281083	1.21511	8.45672	1.16489e-05
Ndufa8	0.448269	1.3644	8.45348	1.16926e-05
Syf2	-0.398523	-1.31816	-8.4495	1.17498e-05
Prpf31	0.386489	1.30721	8.44944	1.17498e-05
Heg1	-0.457535	-1.37319	-8.44841	1.17637e-05
Dock7	1.01712	2.02387	8.44146	1.18636e-05
Pbld1	-3.05703	-8.32259	-8.43764	1.19215e-05
Gtf2f1	0.384476	1.30539	8.43294	1.19916e-05
Phldb1	-0.622017	-1.53903	-8.43097	1.20175e-05
Zmynd19	0.517509	1.43148	8.42856	1.20524e-05
Exoc3l2	-1.27072	-2.41283	-8.42502	1.21065e-05
Serpina3n	4.31558	19.9121	8.42346	1.213e-05
Lrrc8a	-0.489047	-1.40352	-8.42066	1.21716e-05
Tmem100	-1.13159	-2.191	-8.4203	1.21744e-05
Pgam1	0.571337	1.4859	8.41872	1.21983e-05
Gsdmd	0.420785	1.33866	8.41009	1.23247e-05
Mroh1	-0.402644	-1.32193	-8.40937	1.23339e-05
Tet3	-0.35722	-1.28095	-8.40609	1.23812e-05
Adam9	0.399815	1.31934	8.40181	1.24465e-05
Ltbp3	-0.655113	-1.57474	-8.39982	1.24783e-05
Clic1	0.257893	1.19573	8.39284	1.25964e-05
Pfkp	-0.343507	-1.26884	-8.39007	1.26356e-05
Gm525	-4.63947	-24.9241	-8.38812	1.266e-05
Hdgf	0.294204	1.22621	8.38726	1.26721e-05
Aaas	0.539153	1.45312	8.38374	1.27288e-05
Bora	0.792533	1.73211	8.37756	1.28237e-05
Psme2	0.321527	1.24965	8.37585	1.28514e-05
Pidd1	0.81359	1.75758	8.37523	1.28592e-05
Cebpb	4.02188	16.2445	8.37375	1.28791e-05
Timd2	4.39815	21.0851	8.37265	1.28922e-05
Lrrc8b	0.300093	1.23122	8.36646	1.29949e-05
Erc2	1.80961	3.50548	8.36564	1.30039e-05
Hes1	-0.682834	-1.60529	-8.36435	1.30242e-05
Acaa2	-0.662597	-1.58293	-8.35875	1.31143e-05
Tedc2	0.716455	1.64314	8.35524	1.31731e-05
Msx2	5.68981	51.6182	8.35104	1.32416e-05
Sncg	-1.11109	-2.16009	-8.34892	1.32782e-05
Cct2	0.297178	1.22874	8.34683	1.33067e-05
Gm39465	-2.35967	-5.13254	-8.34452	1.33471e-05
Gtf2e2	0.410715	1.32934	8.34392	1.33549e-05
Lyl1	-0.478383	-1.39318	-8.34284	1.33718e-05
Krtcap2	0.395077	1.31501	8.34177	1.33848e-05
Cnppd1	-0.469297	-1.38444	-8.34068	1.34018e-05
1810055G02Rik	0.578028	1.49281	8.33999	1.34077e-05
Mcfd2	0.307597	1.23764	8.33422	1.34973e-05
Gale	0.528553	1.44248	8.33417	1.34973e-05
Swi5	0.351424	1.27582	8.32967	1.35715e-05
Nwd1	-2.64864	-6.27078	-8.32942	1.35715e-05
Agtrap	-0.407272	-1.32618	-8.32618	1.36226e-05
Sin3b	-0.311938	-1.24137	-8.32529	1.36359e-05
Spred1	-0.382877	-1.30394	-8.32511	1.36359e-05
Pacs2	-0.383597	-1.30459	-8.32481	1.36379e-05
Rasa3	-0.564881	-1.47927	-8.3229	1.36716e-05
Rgs8	3.11092	8.63935	8.31788	1.376e-05
Crispld2	4.47999	22.3157	8.31784	1.376e-05
Nxt1	0.486787	1.40132	8.31639	1.37848e-05
Tpst1	-0.673058	-1.59445	-8.3117	1.38667e-05
Snrnp40	0.398457	1.3181	8.31103	1.38761e-05
Thra	-0.635683	-1.55367	-8.30973	1.38982e-05
Nedd8	0.315316	1.24428	8.30796	1.3926e-05
Egflam	-1.9388	-3.83387	-8.30761	1.3929e-05
Ece1	0.409669	1.32838	8.30735	1.39304e-05
Pdia4	0.384698	1.30559	8.29765	1.41027e-05
Rin2	-0.581498	-1.4964	-8.29601	1.41323e-05
Enpp2	0.637143	1.55525	8.29446	1.4156e-05
Cep41	0.555909	1.4701	8.2942	1.41573e-05
Foxk2	0.343261	1.26862	8.29274	1.41832e-05
2009-09-01	0.534808	1.44875	8.29019	1.42315e-05
Psmc3ip	1.08107	2.11561	8.28286	1.43587e-05
Mlec	0.514534	1.42853	8.28262	1.43598e-05
Eps8l1	-0.741961	-1.67245	-8.27836	1.44363e-05
Abcf2	0.373031	1.29507	8.27736	1.44532e-05
Slc38a1	0.560835	1.47512	8.27639	1.44695e-05
Pkp4	-0.417863	-1.33595	-8.27453	1.44963e-05
Map3k4	-0.361089	-1.2844	-8.27077	1.45549e-05
Clspn	1.00174	2.00241	8.26961	1.45752e-05
Ccdc88a	0.461017	1.37651	8.26603	1.46386e-05
Asah1	-0.351237	-1.27565	-8.26297	1.46973e-05
Ephb1	-2.07525	-4.21417	-8.26288	1.46973e-05
Mybl2	1.08557	2.12222	8.26093	1.47348e-05
Slc26a9	4.3885	20.9446	8.25847	1.47807e-05
Rps12	0.382109	1.30325	8.2584	1.47807e-05
Zfp950	-0.67459	-1.59614	-8.25669	1.4809e-05
Exog	0.65655	1.57631	8.25578	1.48245e-05
Pcif1	-0.375141	-1.29697	-8.25354	1.48685e-05
Fam124b	0.953831	1.93701	8.25323	1.4871e-05
Fads1	0.395012	1.31495	8.25127	1.49092e-05
Cacybp	0.330038	1.25705	8.25078	1.49094e-05
Ptpn23	0.338933	1.26482	8.24982	1.49198e-05
Dhx38	0.279826	1.21405	8.24227	1.50714e-05
Ralgps2	-1.01888	-2.02634	-8.23862	1.51431e-05
Cdk19	-0.803361	-1.74516	-8.2366	1.51834e-05
Zfp706	-0.355551	-1.27947	-8.23636	1.51844e-05
A630001G21Rik	1.0151	2.02104	8.23501	1.521e-05
Mtm1	-0.502439	-1.41661	-8.23175	1.52736e-05
Cptp	0.429944	1.34718	8.22888	1.53289e-05
Rcc1	0.675931	1.59763	8.22477	1.54079e-05
Gpm6a	-2.02326	-4.06502	-8.22096	1.54763e-05
Cdc123	0.399719	1.31925	8.21756	1.55357e-05
Cs	0.305688	1.23601	8.21689	1.55423e-05
Phf1	-0.558294	-1.47253	-8.21639	1.55492e-05
Tgfb1	0.51079	1.42483	8.21586	1.5557e-05
Btg2	-0.562234	-1.47655	-8.20813	1.57154e-05
Socs2	-0.498573	-1.41282	-8.20526	1.57715e-05
Cks1b	0.865827	1.82238	8.20511	1.57715e-05
Mpv17	-0.512826	-1.42684	-8.20333	1.58064e-05
Kansl1	-0.271906	-1.2074	-8.20321	1.58064e-05
Inafm1	-0.736996	-1.6667	-8.19986	1.58793e-05
Dyrk2	-0.518781	-1.43274	-8.19296	1.6022e-05
Sft2d1	-0.799884	-1.74096	-8.19251	1.6028e-05
Wdr76	0.592978	1.50836	8.18984	1.60816e-05
Utp20	0.547698	1.46175	8.18786	1.61193e-05
Btbd10	0.344315	1.26955	8.1862	1.61538e-05
Crtc3	-0.639012	-1.55726	-8.18318	1.62119e-05
Ate1	-0.336045	-1.26229	-8.18204	1.62309e-05
Abtb1	-0.640348	-1.55871	-8.182	1.62309e-05
Ppfibp1	-0.230148	-1.17296	-8.17937	1.62685e-05
Serpinb2	3.40926	10.624	8.17059	1.64489e-05
Lrrc56	-1.13928	-2.20271	-8.16816	1.64983e-05
Copg1	0.312168	1.24157	8.16744	1.65112e-05
Ubap2	0.297465	1.22898	8.16162	1.66294e-05
Auh	-0.556212	-1.4704	-8.15698	1.67334e-05
Hmbs	0.49798	1.41224	8.15508	1.67752e-05
Prdx5	0.386389	1.30712	8.1532	1.68169e-05
Gm8281	4.46805	22.1318	8.15196	1.68382e-05
Acvr2a	-0.497773	-1.41203	-8.15049	1.68699e-05
E330009J07Rik	-0.502566	-1.41673	-8.1483	1.69148e-05
Nup155	0.441596	1.35811	8.14681	1.69376e-05
Eapp	-0.3969	-1.31668	-8.1431	1.70205e-05
Smad6	-0.948275	-1.92956	-8.14241	1.70286e-05
Hsd17b7	0.659856	1.57992	8.14036	1.70751e-05
Mrpl18	0.471066	1.38613	8.13893	1.70968e-05
Osbpl9	-0.344794	-1.26997	-8.13563	1.71657e-05
Hsp90aa1	0.375365	1.29717	8.13428	1.71903e-05
Relb	0.522779	1.43672	8.13089	1.72664e-05
Srsf3	0.312769	1.24209	8.12672	1.73627e-05
2310033P09Rik	0.577439	1.4922	8.12473	1.73993e-05
Fam20a	-1.42396	-2.68321	-8.12306	1.74373e-05
Rad23b	0.279676	1.21392	8.11927	1.75249e-05
Fasn	0.548175	1.46223	8.11458	1.76314e-05
Cep83	0.453148	1.36902	8.11164	1.76835e-05
Dbf4	0.845522	1.79692	8.10865	1.77455e-05
Lnpep	-0.43258	-1.34964	-8.10686	1.77841e-05
Gmps	0.293104	1.22527	8.10586	1.78054e-05
Psma2	0.318531	1.24706	8.10408	1.78471e-05
Pkia	-0.477781	-1.3926	-8.10331	1.78624e-05
Ppa1	0.591497	1.50681	8.10271	1.78638e-05
Tgfbrap1	-0.430832	-1.34801	-8.10051	1.79072e-05
Akr1b8	1.69841	3.24542	8.09986	1.7916e-05
Psmc3	0.299457	1.23068	8.0949	1.8031e-05
Hat1	0.680263	1.60243	8.09333	1.80678e-05
Stim2	-0.391708	-1.31195	-8.08775	1.82068e-05
Inpp1	-0.478541	-1.39333	-8.08437	1.82875e-05
Topbp1	0.576997	1.49174	8.08401	1.82917e-05
Gm16499	-3.86725	-14.5935	-8.08343	1.82968e-05
Laptm4a	-0.256445	-1.19453	-8.0833	1.82968e-05
Pla2g7	4.26815	19.2681	8.08278	1.83045e-05
Rufy2	-0.468708	-1.38387	-8.07982	1.83611e-05
Ttc13	0.366268	1.28901	8.07704	1.84215e-05
Skp2	0.722401	1.64993	8.07619	1.84348e-05
Knop1	0.326534	1.254	8.07478	1.84638e-05
Mrpl17	0.384103	1.30505	8.07475	1.84638e-05
Dcaf8	-0.341853	-1.26738	-8.07279	1.85086e-05
Atl3	-0.291687	-1.22407	-8.07274	1.85086e-05
Ankrd37	-1.30202	-2.46574	-8.07121	1.85454e-05
Cmtm6	-0.270391	-1.20613	-8.06947	1.85881e-05
Serpinb8	-1.50978	-2.84768	-8.06725	1.8634e-05
Psmd14	0.415069	1.33336	8.06584	1.86546e-05
Tmem205	-0.59232	-1.50767	-8.06456	1.8683e-05
Pxdc1	-0.749199	-1.68086	-8.06147	1.87632e-05
Nfkbib	0.588355	1.50353	8.05876	1.88331e-05
Lypd1	-3.49897	-11.3056	-8.05568	1.88987e-05
Ticrr	1.15259	2.22313	8.05568	1.88987e-05
AI838599	-2.50448	-5.67447	-8.04772	1.90965e-05
Arhgap18	-0.578345	-1.49314	-8.04639	1.91217e-05
Nts	3.23302	9.40233	8.04628	1.91217e-05
Adrb2	-1.02733	-2.03824	-8.04564	1.91346e-05
Map2k2	0.354033	1.27813	8.0416	1.92387e-05
Arrdc3	-0.807233	-1.74985	-8.04104	1.92456e-05
Csnk1g2	-0.345855	-1.2709	-8.04091	1.92456e-05
Slc7a7	0.651368	1.57066	8.04023	1.92574e-05
Gramd4	0.429085	1.34638	8.03799	1.9316e-05
Tial1	0.29204	1.22437	8.03729	1.93309e-05
Gnpnat1	0.501183	1.41537	8.03291	1.9451e-05
Rnf187	-0.286785	-1.21992	-8.03231	1.94579e-05
Ssr1	0.234658	1.17663	8.02922	1.95315e-05
Clca2	1.12275	2.17762	8.02657	1.95848e-05
Pole2	0.780093	1.71724	8.02627	1.95848e-05
Sfxn3	-0.33739	-1.26347	-8.02612	1.95848e-05
Rora	-0.562878	-1.47721	-8.02479	1.96183e-05
Acvr1	-0.445182	-1.36149	-8.01766	1.98103e-05
Creld2	0.390849	1.31116	8.01577	1.98551e-05
Ppp1r15a	0.546451	1.46049	8.01463	1.98835e-05
Pcdhga12	0.573271	1.48789	8.0136	1.99085e-05
Dusp22	-0.460518	-1.37604	-8.01079	1.99809e-05
Eef1e1	0.678382	1.60034	8.00997	1.99946e-05
Aamdc	-0.591281	-1.50658	-8.00816	2.00378e-05
Epm2a	-0.85817	-1.81274	-8.00675	2.00717e-05
Slc7a2	3.49794	11.2975	8.00666	2.00717e-05
Arhgef37	-1.14201	-2.20689	-8.00601	2.00856e-05
Cnst	-0.629613	-1.54715	-8.00405	2.01387e-05
Uba2	0.269765	1.20561	8.00222	2.01829e-05
Hapln3	-1.34106	-2.53338	-8.00162	2.01955e-05
Gm13056	-1.37065	-2.58586	-7.99996	2.02369e-05
Cd82	0.403704	1.3229	7.99988	2.02369e-05
Pbdc1	0.371384	1.29359	7.99883	2.02621e-05
Ly6a	0.341627	1.26718	7.99869	2.02621e-05
Cdk4	0.363223	1.2863	7.99751	2.02921e-05
Cox7b	0.338697	1.26461	7.99711	2.02987e-05
Fbxo10	-0.558185	-1.47242	-7.99614	2.03228e-05
Serp1	0.396564	1.31637	7.99452	2.03609e-05
Ska3	0.786527	1.72492	7.99167	2.04417e-05
Rpn1	0.373827	1.29579	7.98503	2.06111e-05
Zer1	-0.585366	-1.50042	-7.98324	2.06606e-05
Parva	-0.374486	-1.29638	-7.98182	2.06988e-05
H2-Q6	0.694555	1.61839	7.98019	2.07434e-05
Cct8	0.35821	1.28183	7.96956	2.1062e-05
Pla2g4a	0.334334	1.2608	7.96924	2.10665e-05
Dyrk1b	-0.935831	-1.91299	-7.96896	2.10699e-05
Mcm10	0.888193	1.85086	7.9632	2.12339e-05
Trmt9b	-1.65682	-3.15321	-7.96217	2.12506e-05
Fzd1	-0.629197	-1.5467	-7.96185	2.12508e-05
Mrpl52	0.86702	1.82389	7.96179	2.12508e-05
Cct3	0.37348	1.29547	7.96004	2.13007e-05
Lamb3	4.10974	17.2645	7.95751	2.1353e-05
Macrod1	1.42709	2.68905	7.95461	2.14284e-05
Tmem86a	-1.02936	-2.04112	-7.954	2.14424e-05
Tnk2	-0.413069	-1.33151	-7.95236	2.14801e-05
Slc39a3	-0.370755	-1.29303	-7.95158	2.14919e-05
Retreg3	-0.409149	-1.3279	-7.95127	2.14963e-05
Zfp36l1	0.403687	1.32288	7.94979	2.15379e-05
Irf5	1.2291	2.34421	7.94923	2.15501e-05
Il16	-1.77944	-3.43294	-7.94432	2.16969e-05
Psmd13	0.339682	1.26548	7.94395	2.17033e-05
Gm10851	4.36263	20.5723	7.94258	2.17346e-05
Nr3c1	-0.371689	-1.29387	-7.94223	2.17362e-05
Gpt2	-0.919201	-1.89107	-7.93973	2.18061e-05
Orc6	0.551206	1.46531	7.93926	2.18101e-05
Larp1	0.263545	1.20042	7.9344	2.19627e-05
Gramd1a	0.47398	1.38894	7.93029	2.20859e-05
Cdr2	0.294215	1.22622	7.92936	2.21108e-05
Eif3d	0.261619	1.19882	7.92871	2.21264e-05
Ssr4	0.323865	1.25168	7.92802	2.21437e-05
Snx2	-0.292619	-1.22486	-7.92451	2.22425e-05
Ctsc	-0.76543	-1.69988	-7.92276	2.22948e-05
Ech1	-0.326822	-1.25425	-7.92213	2.2304e-05
Slc35f5	-0.400566	-1.32003	-7.9211	2.23328e-05
Rad50	0.368948	1.29141	7.91936	2.2379e-05
Itgb4	-0.911959	-1.8816	-7.91484	2.25073e-05
Per2	-0.619988	-1.53686	-7.91261	2.25764e-05
Gpcpd1	-0.431188	-1.34834	-7.91229	2.25814e-05
Obsl1	-2.03748	-4.10529	-7.91127	2.25985e-05
Bcam	-0.506515	-1.42061	-7.90981	2.26416e-05
Sec14l2	0.880452	1.84095	7.90786	2.2696e-05
Hmg20a	-0.379568	-1.30095	-7.90692	2.2722e-05
Cfb	3.37164	10.3506	7.90646	2.2726e-05
Rnf24	0.528358	1.44229	7.90424	2.27822e-05
Atp6v1d	-0.377956	-1.2995	-7.90359	2.27943e-05
Xiap	0.269255	1.20519	7.90076	2.28791e-05
Zeb2	0.42481	1.3424	7.89972	2.29088e-05
Pa2g4	0.384192	1.30513	7.89769	2.29724e-05
Dennd4c	-0.339008	-1.26489	-7.89596	2.30181e-05
Cd300lg	-2.25088	-4.75973	-7.89584	2.30181e-05
Psmc4	0.478022	1.39283	7.89544	2.30262e-05
Nfib	-0.412627	-1.33111	-7.88892	2.32453e-05
Lsm6	0.37211	1.29424	7.88687	2.33041e-05
Ecm2	-0.697559	-1.62176	-7.88633	2.33118e-05
Ncl	0.248665	1.18811	7.88355	2.33968e-05
Thap12	-0.272212	-1.20766	-7.88332	2.33991e-05
Tmod2	-0.493853	-1.4082	-7.87447	2.36805e-05
Washc5	-0.349789	-1.27437	-7.87251	2.37377e-05
Impad1	-0.269309	-1.20523	-7.87161	2.37638e-05
Prodh	-0.63033	-1.54792	-7.86943	2.38297e-05
Slc35b1	0.387102	1.30776	7.86942	2.38297e-05
Golt1b	0.457566	1.37322	7.86903	2.38376e-05
Mrpl13	0.445179	1.36148	7.86783	2.38729e-05
Emp3	-0.479859	-1.39461	-7.86378	2.39901e-05
Fat4	0.47214	1.38717	7.86375	2.39901e-05
Mtfr2	0.929695	1.90487	7.86353	2.39918e-05
Zfp28	-0.556055	-1.47024	-7.86158	2.40558e-05
Zfp113	-0.773643	-1.70958	-7.85969	2.41059e-05
Cenpt	0.438318	1.35502	7.85161	2.43806e-05
Ephx1	-1.26345	-2.40069	-7.84311	2.46509e-05
Oas1a	0.722997	1.65061	7.84307	2.46509e-05
Slc20a1	0.343095	1.26848	7.83975	2.47441e-05
Sumo3	0.388833	1.30933	7.83597	2.48773e-05
Pgap2	-0.495168	-1.40949	-7.83513	2.49022e-05
[truncated: 10,942 more rows]

## Sheet: Legend - Dataset EV1
Dataset EV1. Related to Figure 3. Differentially expressed genes (DEG) in Ch25hECKO non stimulated vs IL-1β stimulated primary brain microvascular ECs assessed by RNA sequencing. RNA sequencing was performed on primary brain microvascular ECs (pMBMEC) isolated form tamoxifen injected Ch25hfl/fl and Ch25hECKO mice. Confluent cells were left unstimulated (NS) or stimulated with IL-1β. RNA seq was t…
