# Supplementary material for: Endothelial cell‐derived oxysterol ablation attenuates experimental autoimmune encephalomyelitis
Source: EMBO Rep. 2023 Jan 30;24(3):e55328. doi: 10.15252/embr.202255328 (PMC9986812; doi:10.15252/embr.202255328)
Supplement: Supplementary file 4 — Dataset EV2 [file EMBR-24-e55328-s004.xlsx]

## Sheet: genelist2_CREneg_Il1b-CREneg_NS
Gene_Name	Ch25hfl/fl IL-1β vs Ch25hfl/fl NS: logFC	Ch25hfl/fl_IL-1β vs Ch25hfl/fl NS: Fold change	t	adj.P.Val
Cxcl1	7.58159	191.552	105.976	1.67892e-17
Sele	5.78317	55.069	85.9	1.84226e-16
Cd14	5.87627	58.7401	76.3674	6.02574e-16
Lcn2	9.63476	794.973	65.5191	3.74759e-15
Marcksl1	2.32439	5.00855	63.9706	4.56658e-15
Ikbke	6.95163	123.779	63.4856	4.56658e-15
Icosl	4.5173	22.9003	59.4968	7.96294e-15
Ccl2	4.41316	21.3056	58.7978	8.39752e-15
Pdgfa	3.11235	8.64791	58.6821	8.39752e-15
Plpp3	2.13218	4.38378	54.3295	1.98445e-14
Cxcl2	6.99251	127.337	52.4261	2.84577e-14
Ablim3	-2.1937	-4.57477	-50.8423	4.20984e-14
Nfkbiz	3.25127	9.52202	48.4583	7.36846e-14
Slc7a11	2.64257	6.24444	48.2891	7.457e-14
Neurl3	2.78031	6.86999	47.7881	8.33877e-14
Slc11a2	1.77033	3.41133	47.2916	8.73619e-14
Cp	3.18789	9.11279	46.8539	9.65776e-14
Tnfaip3	1.61017	3.05288	44.0835	2.15899e-13
Icam1	2.13376	4.38861	42.7992	3.01774e-13
Slco1a4	-4.10133	-17.1642	-42.5896	3.15012e-13
Ackr1	5.08871	34.0295	42.3326	3.34444e-13
Tnfaip2	2.08657	4.24736	41.1427	4.48179e-13
Tnip1	1.89513	3.71955	41.1162	4.48179e-13
Ank	-1.55406	-2.93642	-40.4247	5.33569e-13
Serpine2	2.32658	5.01613	40.2239	5.60648e-13
Lif	5.97215	62.7765	39.917	6.12161e-13
Acod1	5.66664	50.7961	39.5783	6.7016e-13
Selp	10.9819	2022.43	39.5509	6.7016e-13
Cavin2	-2.09904	-4.28423	-39.4655	6.75093e-13
Lpar6	-1.3351	-2.52294	-39.3553	6.75093e-13
Adamts4	2.85547	7.23739	39.3484	6.75093e-13
Bmp6	-3.37489	-10.3739	-39.3203	6.75093e-13
Selenop	-1.39655	-2.63271	-38.4595	8.60986e-13
Ier3	2.10984	4.31642	37.9978	9.56666e-13
Cxcl3	8.28187	311.237	37.7827	1.02053e-12
Ripk2	1.69518	3.23817	37.5484	1.06455e-12
Rab32	2.65731	6.30857	37.4618	1.0837e-12
Ifitm3	1.79623	3.47312	37.3848	1.09358e-12
C3	9.95814	994.713	37.0091	1.19898e-12
Nos2	2.22107	4.6624	36.5765	1.36007e-12
Slc40a1	-2.04688	-4.1321	-36.3811	1.42949e-12
Slco3a1	2.22428	4.67279	36.3027	1.45509e-12
Smoc2	5.13195	35.0647	35.9301	1.62992e-12
Nadk	1.07018	2.0997	35.9178	1.62992e-12
Cxcl16	2.01236	4.0344	35.3345	1.95891e-12
Nfkbia	1.68744	3.22086	35.0234	2.19415e-12
Cav1	-1.87489	-3.66774	-34.9708	2.21582e-12
Ablim1	-1.41122	-2.65962	-34.6563	2.38341e-12
Txnip	-1.45145	-2.73483	-34.5431	2.46833e-12
Tmtc1	-1.72896	-3.3149	-33.9015	3.0236e-12
Trpv4	1.80116	3.485	33.8754	3.0265e-12
Il4ra	1.90807	3.75306	33.7669	3.13561e-12
Itga8	-3.25759	-9.56383	-33.0665	4.05794e-12
Tnf	4.29276	19.5997	32.6918	4.63279e-12
Cxcl5	10.327	1284.47	32.6417	4.69122e-12
Ncf1	5.8816	58.9574	31.9641	6.02641e-12
Limch1	-1.57808	-2.98571	-31.6707	6.69523e-12
Lims2	-1.28496	-2.43676	-31.1908	7.97965e-12
Plscr1	1.65933	3.1587	31.1176	8.16708e-12
Megf6	-2.29855	-4.91964	-31.0201	8.46779e-12
Csf3	11.6753	3270.49	30.9116	8.75623e-12
Atp8b1	1.55314	2.93455	30.6307	9.80371e-12
P2ry6	6.38105	83.3465	30.5733	9.98887e-12
Itih5	-1.93102	-3.81325	-30.5061	1.02245e-11
Synm	-1.58831	-3.00698	-30.0621	1.20184e-11
Cadm3	3.888	14.8049	29.7028	1.39296e-11
Adamts7	2.5534	5.87018	29.6681	1.40601e-11
Angptl4	2.31613	4.97994	29.5346	1.44874e-11
Irak3	2.66098	6.32461	29.5318	1.44874e-11
Slc7a5	-1.172	-2.25323	-29.4894	1.46827e-11
Cav2	-1.10707	-2.15407	-29.4474	1.48793e-11
Il6	7.05278	132.769	29.3684	1.53485e-11
Cebpd	2.94163	7.68276	29.3048	1.57179e-11
Pik3cd	5.45499	43.8647	29.2758	1.58327e-11
Adamts1	1.24847	2.37589	29.1791	1.64785e-11
Itm2a	-1.24342	-2.36759	-29.0136	1.75449e-11
Phactr1	-1.52624	-2.88034	-28.9941	1.75449e-11
Sdc4	1.81213	3.51161	28.9878	1.75449e-11
Psma6	1.00865	2.01203	28.9564	1.75449e-11
Cst3	-1.60655	-3.04522	-28.7346	1.90686e-11
Ptprb	-1.50032	-2.82905	-28.6483	1.97707e-11
Lims1	1.02677	2.03745	28.5933	2.00782e-11
Sbno2	1.37187	2.58805	28.5198	2.05586e-11
Arhgef17	3.15554	8.91071	28.4903	2.06598e-11
Stra6	6.70931	104.641	28.4375	2.10353e-11
St5	1.21703	2.32468	28.1706	2.38756e-11
Vamp1	-1.5856	-3.00133	-28.1525	2.39534e-11
Klf9	-1.14856	-2.21693	-28.0111	2.55608e-11
Tril	-3.65394	-12.5877	-27.9615	2.60558e-11
Lifr	-1.29821	-2.45924	-27.9469	2.60982e-11
Cx3cl1	1.60154	3.03466	27.649	2.94993e-11
Rnd1	1.79261	3.46441	27.5533	3.04651e-11
Pgm5	-1.39687	-2.6333	-27.4963	3.06962e-11
Ltbp4	-1.56368	-2.95607	-27.4485	3.1289e-11
Synpo2	-2.2448	-4.73971	-27.4107	3.17073e-11
AU021092	-0.971077	-1.9603	-27.402	3.17073e-11
Sod2	2.15953	4.46769	27.2696	3.34126e-11
Cyp2d22	-1.48247	-2.79426	-27.1532	3.52978e-11
Plat	1.15457	2.22618	27.1209	3.57098e-11
Acat3	4.39741	21.0743	26.971	3.80146e-11
1110008P14Rik	2.64192	6.24161	26.9613	3.80152e-11
Igsf3	1.80461	3.49336	26.771	4.09627e-11
Stard9	-1.5259	-2.87965	-26.751	4.09936e-11
Shisa3	10.0794	1081.95	26.7166	4.13415e-11
Ext1	1.00841	2.01169	26.5831	4.3517e-11
Fgfbp1	-5.85228	-57.7712	-26.5523	4.40232e-11
Stip1	0.956656	1.94081	26.5047	4.49335e-11
Car13	2.91798	7.55786	26.4418	4.62418e-11
Adgrl4	-1.61761	-3.06867	-26.4227	4.64775e-11
Stxbp6	-1.52089	-2.86969	-26.3567	4.75e-11
Ptges	2.58933	6.0182	26.1857	5.13359e-11
Fas	2.24993	4.7566	26.0598	5.46766e-11
Cat	-0.835724	-1.78475	-26.0469	5.48121e-11
Bcl3	2.67377	6.38096	25.57	6.7979e-11
Rnd3	-2.14756	-4.43078	-25.5539	6.80023e-11
Tspan2	-0.984422	-1.97852	-25.3086	7.65418e-11
Ldlrad3	-0.950587	-1.93266	-25.164	8.11882e-11
Gja1	1.29474	2.45333	25.1323	8.2025e-11
Susd6	1.13897	2.20224	25.1075	8.28321e-11
Exoc6	-0.939952	-1.91846	-25.0353	8.5206e-11
Mapkbp1	1.59988	3.03117	25.0209	8.55593e-11
Csf2	9.86924	935.271	24.9504	8.7616e-11
P2ry2	1.25849	2.39245	24.8189	9.3606e-11
B4galt5	1.21672	2.32418	24.7149	9.85056e-11
Hid1	-0.976818	-1.96812	-24.6717	1.0018e-10
Hspa12b	-0.929826	-1.90505	-24.649	1.0109e-10
Tec	-1.58774	-3.00579	-24.6016	1.03453e-10
Gnb4	-1.35276	-2.55401	-24.589	1.03808e-10
Itga2	1.45292	2.73762	24.477	1.08708e-10
Slc1a4	-1.848	-3.60001	-24.4753	1.08708e-10
St6galnac3	-1.75374	-3.37232	-24.3198	1.17964e-10
Card10	-0.900209	-1.86634	-24.2395	1.2309e-10
Ica1l	-3.0801	-8.45676	-24.1941	1.25899e-10
Dusp2	4.29187	19.5876	24.1464	1.28948e-10
Nod2	1.3407	2.53275	24.0797	1.33545e-10
Thbd	-1.35649	-2.56061	-24.0294	1.36512e-10
Pak4	0.994019	1.99173	24.0146	1.37201e-10
Ptpn14	-0.863256	-1.81914	-23.9921	1.38516e-10
Gstm1	1.00807	2.01122	23.9606	1.40083e-10
Ptch1	0.994386	1.99223	23.8679	1.46318e-10
Tmem44	-1.5691	-2.96719	-23.8356	1.48586e-10
Plscr4	-1.03165	-2.04436	-23.8139	1.4997e-10
Riox2	1.2594	2.39395	23.7166	1.58233e-10
Hs3st1	-2.41431	-5.33065	-23.6775	1.61361e-10
Myct1	-0.825652	-1.77234	-23.5514	1.71712e-10
Slc44a1	-0.906653	-1.87469	-23.5491	1.71712e-10
Nfatc1	-1.20361	-2.30316	-23.5168	1.73265e-10
Slc25a25	1.04434	2.06243	23.4458	1.79514e-10
Pou2f2	4.75055	26.9189	23.3701	1.85315e-10
Ccl20	8.61238	391.368	23.0953	2.15695e-10
Zic3	-1.86868	-3.65198	-22.9806	2.27479e-10
Zc3h12a	2.52237	5.74523	22.9373	2.32047e-10
Casz1	-2.50216	-5.66531	-22.77	2.53732e-10
P4ha2	0.92437	1.89785	22.6759	2.67112e-10
Wscd1	-1.22678	-2.34043	-22.6692	2.67387e-10
Vcam1	1.51169	2.85144	22.6238	2.73241e-10
Prnp	-0.824526	-1.77095	-22.5866	2.78722e-10
Chac1	-2.09994	-4.28693	-22.464	2.96977e-10
Fads3	1.33139	2.51645	22.4381	3.00871e-10
Fmo1	-2.56499	-5.91749	-22.4092	3.05393e-10
Cpeb4	0.826382	1.77323	22.3991	3.06392e-10
Tslp	4.99104	31.8019	22.3857	3.08018e-10
Dpp4	-3.20382	-9.21392	-22.3666	3.09828e-10
Slco2a1	4.29206	19.5902	22.356	3.10939e-10
Ttc28	-1.06275	-2.08891	-22.2943	3.21211e-10
Nr3c2	-2.01312	-4.03655	-22.2866	3.21804e-10
Pdlim1	2.12205	4.35311	22.2791	3.21992e-10
Tmem39a	0.973771	1.96397	22.2725	3.21992e-10
Ehd1	0.818603	1.7637	22.2403	3.27378e-10
Colec12	-2.2236	-4.67056	-22.2349	3.27532e-10
Lrg1	5.75474	53.9944	22.1985	3.33135e-10
Ripor2	-4.90878	-30.0394	-22.1677	3.38651e-10
Upp1	1.15207	2.22232	22.1405	3.41525e-10
Bmp4	-2.14525	-4.4237	-22.0638	3.56376e-10
Dbn1	0.783496	1.7213	22.0508	3.58276e-10
Tmem204	-1.13133	-2.1906	-22.0158	3.64204e-10
Phgdh	-1.87722	-3.67365	-21.9954	3.679e-10
Tspan5	-1.21669	-2.32413	-21.9814	3.69073e-10
Rnf144b	-1.00748	-2.01039	-21.9468	3.73078e-10
Parvb	-0.756448	-1.68933	-21.9326	3.754e-10
Zfp704	-1.12251	-2.17726	-21.7398	4.19762e-10
Ntn4	-1.93948	-3.83567	-21.7107	4.25331e-10
Tgm2	1.03734	2.05244	21.6927	4.29108e-10
Fzd6	-0.803098	-1.74484	-21.6858	4.2984e-10
Map3k8	1.63217	3.09979	21.6565	4.3681e-10
Ppp2r5a	-1.1343	-2.19513	-21.6174	4.46701e-10
Pwp1	1.22041	2.33013	21.5147	4.75962e-10
Lcp2	1.43435	2.7026	21.4831	4.84462e-10
Mxd4	-0.848219	-1.80028	-21.4576	4.90169e-10
Tcf7	-1.52384	-2.87556	-21.3827	5.1267e-10
Rgs2	-3.19304	-9.14538	-21.3793	5.1267e-10
Pik3ip1	-1.04105	-2.05773	-21.342	5.2249e-10
Vgf	2.89227	7.4244	21.2331	5.58008e-10
Hif1a	1.23413	2.35239	21.2168	5.62485e-10
Gab1	-1.06424	-2.09107	-21.1757	5.73331e-10
Steap4	10.7644	1739.46	21.1317	5.88586e-10
Inhbb	3.03984	8.22398	21.0773	6.08446e-10
Myadm	0.724692	1.65255	20.9658	6.46554e-10
Maged2	0.881298	1.84203	20.9218	6.63984e-10
Wdr36	0.806596	1.74908	20.8932	6.73279e-10
Ppp3ca	-0.695417	-1.61935	-20.8684	6.8273e-10
Nars	0.663774	1.58422	20.8188	7.00319e-10
Snx9	-0.638512	-1.55672	-20.8002	7.07293e-10
Pcdhgc3	0.609875	1.52613	20.7562	7.2436e-10
Itga5	0.75403	1.6865	20.7532	7.2436e-10
Mcf2l	-1.00048	-2.00066	-20.7423	7.2787e-10
Dcn	7.22854	149.971	20.6726	7.53333e-10
Nfkb2	0.717459	1.64428	20.6221	7.7362e-10
C1ra	3.06893	8.39148	20.5579	8.00027e-10
Lratd2	-1.10456	-2.15033	-20.4839	8.31251e-10
Slc25a5	0.579338	1.49416	20.4835	8.31251e-10
Six4	-1.88906	-3.70393	-20.4684	8.36726e-10
Tubb5	0.909079	1.87785	20.4181	8.60677e-10
Nfkbid	1.86971	3.65458	20.388	8.74621e-10
Tef	-0.831732	-1.77982	-20.3875	8.74621e-10
Cd276	2.35165	5.10408	20.3633	8.85016e-10
Nhs	1.73561	3.33019	20.2321	9.5447e-10
Lpcat4	1.09652	2.13839	20.2147	9.61499e-10
Susd2	5.90723	60.0139	20.1155	1.0176e-09
Cyp1b1	2.82039	7.06355	20.0938	1.02824e-09
Afap1l1	-0.555877	-1.47006	-20.0178	1.07632e-09
Pde4a	-1.36043	-2.56762	-20.012	1.07817e-09
Bzw2	1.431	2.69633	19.964	1.11061e-09
Asap3	1.54945	2.92706	19.9241	1.13202e-09
Slc6a6	-1.34355	-2.53775	-19.921	1.13202e-09
Mmp17	2.11373	4.3281	19.9206	1.13202e-09
Slc15a3	2.29817	4.91832	19.913	1.13202e-09
Phldb2	0.695398	1.61933	19.9072	1.13414e-09
Cdkn2b	-2.13081	-4.37962	-19.9017	1.13599e-09
Ccdc9b	0.746641	1.67788	19.82	1.18787e-09
Myo1e	0.753741	1.68616	19.8166	1.18787e-09
Adamts9	1.55083	2.92985	19.8097	1.18787e-09
Esyt2	-0.906522	-1.87452	-19.7392	1.23989e-09
Htra3	-2.12081	-4.34937	-19.7225	1.24915e-09
Sparcl1	-1.69953	-3.24795	-19.7124	1.25541e-09
Myo6	-0.767623	-1.70246	-19.6899	1.26996e-09
Mfng	-0.700084	-1.6246	-19.6323	1.3169e-09
Gstp1	-1.32048	-2.49749	-19.5953	1.34598e-09
Tmem132e	8.85704	463.697	19.5508	1.38317e-09
Galnt10	-0.906208	-1.87411	-19.5208	1.40701e-09
Cchcr1	1.18152	2.26815	19.4371	1.47466e-09
Ckap4	0.764333	1.69858	19.4285	1.48074e-09
Lurap1l	-1.57106	-2.97123	-19.3764	1.52723e-09
Mmp28	-1.7903	-3.45887	-19.3714	1.52963e-09
Abracl	1.17491	2.25778	19.2786	1.61484e-09
Hcar1	-3.2846	-9.74457	-19.2577	1.63593e-09
2900026A02Rik	-0.680817	-1.60305	-19.2501	1.64161e-09
Ttyh2	-1.44632	-2.72512	-19.226	1.66354e-09
Poglut1	0.651489	1.57079	19.2151	1.67008e-09
Reps1	1.41274	2.66242	19.1924	1.69411e-09
Tmem176a	0.741392	1.67179	19.1576	1.72688e-09
Myo10	-0.631908	-1.54961	-19.1495	1.73355e-09
Npr3	-2.70112	-6.50307	-19.0633	1.83412e-09
Add3	-0.658445	-1.57838	-18.8993	2.03826e-09
Islr2	3.3939	10.5116	18.8849	2.05509e-09
Sema4c	1.02253	2.03148	18.8751	2.06259e-09
Ctsf	-1.72218	-3.29935	-18.8514	2.08681e-09
Bach2	-1.60784	-3.04794	-18.8054	2.14596e-09
Kctd2	-0.979242	-1.97143	-18.7945	2.15294e-09
Serpinb9	1.31336	2.4852	18.7917	2.15294e-09
Psg22	3.35985	10.2663	18.7703	2.18136e-09
C1s1	6.76537	108.788	18.6607	2.33827e-09
Acat2	1.14387	2.20973	18.6515	2.3456e-09
Sesn1	-0.991739	-1.98858	-18.6344	2.36665e-09
Foxp4	2.19068	4.56521	18.6266	2.37593e-09
Sqstm1	-0.791725	-1.73114	-18.5851	2.44561e-09
Abcc1	0.709778	1.63555	18.5587	2.48927e-09
Slc39a8	-0.936276	-1.91358	-18.5524	2.49439e-09
Alcam	0.936091	1.91334	18.551	2.49439e-09
Fads2	1.3097	2.47889	18.5422	2.50629e-09
Gabarapl1	-0.938474	-1.9165	-18.5209	2.53886e-09
Ace	-0.761459	-1.6952	-18.5199	2.53886e-09
Slc35f1	-1.64405	-3.12542	-18.491	2.58473e-09
Lgals3bp	1.054	2.07628	18.4456	2.65441e-09
Ugcg	1.99547	3.98746	18.4108	2.71462e-09
Tm6sf1	-0.807106	-1.7497	-18.3855	2.75664e-09
Pdp1	-0.737568	-1.66736	-18.3695	2.77503e-09
Pnp	0.829179	1.77667	18.3545	2.79658e-09
Gm42528	-2.59065	-6.02368	-18.3242	2.85563e-09
Jag2	-0.661822	-1.58208	-18.3076	2.88634e-09
Slc25a10	1.48221	2.79376	18.3048	2.88739e-09
Slc16a3	1.63684	3.10983	18.293	2.90813e-09
Lrp4	1.73968	3.33961	18.2839	2.9229e-09
Pde8a	-0.699481	-1.62392	-18.2626	2.96484e-09
Apoe	-2.70394	-6.51577	-18.2365	3.01317e-09
Smpdl3a	-0.802737	-1.74441	-18.2284	3.02655e-09
Osgin1	-2.30092	-4.9277	-18.1955	3.09184e-09
Trib1	0.843479	1.79437	18.1622	3.15964e-09
Wwtr1	-0.614329	-1.53085	-18.1375	3.20828e-09
F11r	0.660419	1.58054	18.1011	3.29242e-09
Atp13a3	0.783466	1.72126	18.0793	3.33579e-09
Helz2	0.79269	1.7323	18.0729	3.34655e-09
Tubb2b	0.878855	1.83892	18.0537	3.3842e-09
Synpo	0.757405	1.69045	17.9193	3.69311e-09
Inpp5k	-0.905241	-1.87286	-17.917	3.6936e-09
Osmr	1.57716	2.98381	17.8845	3.77405e-09
A4galt	1.04844	2.06829	17.8685	3.81434e-09
Nrbp2	-1.25537	-2.38729	-17.8644	3.82e-09
Pf4	4.34633	20.3411	17.8085	3.96804e-09
Fam53b	-1.23356	-2.35147	-17.8036	3.97662e-09
Zfp46	1.08112	2.11568	17.7974	3.9841e-09
Litaf	0.575981	1.49069	17.7969	3.9841e-09
Mrtfb	-0.844732	-1.79593	-17.7901	3.99202e-09
Nlrp3	6.90604	119.929	17.7681	4.047e-09
Micall2	0.634958	1.55289	17.7654	4.04872e-09
Ankrd46	-0.602133	-1.51796	-17.7561	4.06475e-09
Ostm1	-0.68443	-1.60707	-17.7341	4.11683e-09
Meox1	1.42324	2.68188	17.7334	4.11683e-09
Hmgn3	1.19407	2.28798	17.7195	4.15463e-09
Kdr	-0.761985	-1.69582	-17.6579	4.34342e-09
Ahnak2	-1.33023	-2.51443	-17.6492	4.35889e-09
H6pd	0.655454	1.57511	17.6395	4.38479e-09
Trib2	-0.830342	-1.77811	-17.5698	4.58805e-09
Fgf23	6.39903	84.392	17.5691	4.58805e-09
Armcx2	0.704192	1.62923	17.5452	4.64491e-09
Slc12a2	0.890017	1.8532	17.5274	4.69675e-09
Xylt1	2.06291	4.17829	17.4981	4.78288e-09
Samd12	-0.785813	-1.72406	-17.4977	4.78288e-09
Disp2	1.66868	3.17923	17.487	4.80808e-09
Tmem176b	0.743321	1.67402	17.4266	5.03358e-09
Slc35g2	1.11829	2.1709	17.4242	5.0352e-09
Tubb6	0.947592	1.92865	17.3943	5.13916e-09
Dgke	-0.737597	-1.6674	-17.3703	5.21268e-09
Fmo2	-3.7353	-13.3179	-17.3186	5.40345e-09
Slc1a1	-1.32471	-2.50482	-17.3082	5.43278e-09
Grrp1	1.83335	3.56365	17.3052	5.43763e-09
Gclc	-0.690343	-1.61367	-17.2986	5.4576e-09
Cables1	-0.895357	-1.86007	-17.2868	5.4924e-09
Mtmr10	-1.66718	-3.17593	-17.2867	5.4924e-09
Fam91a1	0.629944	1.5475	17.2747	5.53656e-09
Cd2bp2	0.569537	1.48405	17.2529	5.62457e-09
Slc22a8	-2.65024	-6.27772	-17.2253	5.7403e-09
Il1rap	1.10978	2.15813	17.1975	5.84205e-09
Tmcc3	-0.998109	-1.99738	-17.1853	5.8899e-09
Mia3	-0.60443	-1.52038	-17.1707	5.95007e-09
Fmo5	-1.598	-3.02724	-17.159	5.99666e-09
Slc16a9	-1.93861	-3.83336	-17.1069	6.22311e-09
Cd83	-4.0089	-16.099	-17.0945	6.26646e-09
Mif	0.877913	1.83772	17.0859	6.30047e-09
Eif4a1	0.600576	1.51632	17.0791	6.3255e-09
Sptan1	-0.620463	-1.53737	-17.0666	6.37003e-09
Scd1	1.11951	2.17274	17.0235	6.58439e-09
Cd47	0.523119	1.43706	17.0136	6.6169e-09
Foxo1	-0.836019	-1.78512	-16.9745	6.76886e-09
Stx6	0.670062	1.59114	16.9719	6.77291e-09
Pam	-0.611041	-1.52736	-16.9593	6.822e-09
Tuba1c	0.921854	1.89455	16.9308	6.95061e-09
Tcirg1	0.61718	1.53387	16.8834	7.15851e-09
Ocln	-0.665113	-1.58569	-16.8818	7.15851e-09
N4bp1	0.720929	1.64824	16.8715	7.19807e-09
Uggt1	0.507527	1.42161	16.8675	7.20995e-09
Abcc3	1.74039	3.34125	16.8659	7.20995e-09
Ces2b	-1.72999	-3.31726	-16.8529	7.26533e-09
D430019H16Rik	-2.71442	-6.56328	-16.8275	7.37473e-09
Dram1	1.12529	2.18145	16.8056	7.48386e-09
Chrnb1	-0.781557	-1.71899	-16.8042	7.48386e-09
Spns2	-1.82895	-3.55279	-16.7839	7.5979e-09
Zdhhc2	0.868799	1.82614	16.7748	7.64334e-09
Timp2	-1.0639	-2.09058	-16.7644	7.69786e-09
Osbp2	2.18401	4.54415	16.7557	7.73204e-09
Cpe	-1.40216	-2.64297	-16.7375	7.83549e-09
AI506816	0.645209	1.56397	16.709	7.99705e-09
Spred3	0.795882	1.73614	16.7023	8.00785e-09
Crebrf	-1.25202	-2.38175	-16.6986	8.02101e-09
Birc3	0.930003	1.90528	16.6953	8.03107e-09
Crp	6.46069	88.0769	16.6906	8.05114e-09
Nptx1	-2.96276	-7.79613	-16.6811	8.10274e-09
Ahr	-1.60965	-3.05178	-16.6387	8.35439e-09
Sh2b2	2.12669	4.36716	16.6313	8.39361e-09
Ltbp2	1.3363	2.52502	16.5897	8.62598e-09
Ccl5	3.65459	12.5934	16.5672	8.73961e-09
Prr5l	-0.78808	-1.72678	-16.5649	8.74465e-09
Gm16685	5.50093	45.284	16.5492	8.83562e-09
Csf3r	5.51704	45.7926	16.5211	9.01623e-09
Abcb1a	-0.530197	-1.44413	-16.5196	9.01623e-09
Ppic	0.636901	1.55498	16.485	9.25196e-09
Proser2	-0.998028	-1.99727	-16.476	9.30906e-09
Arid5a	0.734863	1.66424	16.463	9.3843e-09
Tspan13	-1.01956	-2.0273	-16.4517	9.42232e-09
Serpinb6b	0.961104	1.9468	16.4358	9.52246e-09
Csf1	0.890742	1.85413	16.4077	9.71438e-09
Ch25h	1.48879	2.80654	16.4069	9.71438e-09
Col4a3bp	-0.587804	-1.50296	-16.3943	9.79113e-09
Rassf3	-0.66561	-1.58624	-16.3724	9.932e-09
Ppp1r16b	-0.643745	-1.56238	-16.3694	9.94302e-09
Bsg	-0.576471	-1.4912	-16.3403	1.01475e-08
Ipo5	0.655517	1.57518	16.3374	1.01584e-08
Snx13	-0.649739	-1.56888	-16.3316	1.01951e-08
Hdc	2.4153	5.3343	16.3044	1.03749e-08
Chst15	-1.12485	-2.18079	-16.2994	1.03969e-08
Gch1	0.937066	1.91463	16.2988	1.03969e-08
Txndc16	-0.785042	-1.72314	-16.2807	1.05417e-08
Phip	0.769171	1.70429	16.241	1.08552e-08
Madcam1	2.53873	5.81079	16.2359	1.0888e-08
Snai1	2.542	5.82396	16.2262	1.09627e-08
Slc38a6	-1.37729	-2.5978	-16.1348	1.17474e-08
Mthfd2	-1.00422	-2.00586	-16.1275	1.17898e-08
Tnfaip8	0.917405	1.88872	16.0889	1.20889e-08
Ahnak	-1.50323	-2.83476	-16.0839	1.21246e-08
Zfp691	1.43659	2.7068	16.0529	1.24154e-08
Map4k2	-0.590991	-1.50628	-16.051	1.24199e-08
Slfn3	0.975725	1.96663	16.0032	1.28379e-08
Fcho2	-0.941554	-1.9206	-15.9873	1.29904e-08
Bst1	1.79009	3.45837	15.9709	1.3113e-08
Tlr2	1.39064	2.62195	15.9627	1.31884e-08
Tnfrsf9	3.10909	8.62836	15.9593	1.32112e-08
Ypel3	-0.998538	-1.99797	-15.952	1.32765e-08
Oxct1	-0.571904	-1.48648	-15.9433	1.3359e-08
Timp1	1.54222	2.91243	15.9244	1.35572e-08
Mlxip	1.76526	3.39936	15.9231	1.35572e-08
Ralgapa2	0.752343	1.68453	15.9119	1.36375e-08
Dglucy	-0.840531	-1.79071	-15.8823	1.38692e-08
Sned1	-1.47086	-2.77187	-15.8631	1.40474e-08
Eps8l2	-0.7799	-1.71701	-15.8554	1.41231e-08
Plxna4	-1.32613	-2.5073	-15.8504	1.41661e-08
Mtcl1	-1.57631	-2.98206	-15.8341	1.43312e-08
Ifitm1	3.77465	13.6862	15.8318	1.43419e-08
Moxd1	-2.16808	-4.49425	-15.8166	1.44958e-08
Zmynd15	1.58228	2.99444	15.8121	1.45258e-08
Uhrf1	1.08765	2.12528	15.8114	1.45258e-08
Spock2	-1.227	-2.3408	-15.7848	1.47915e-08
Rps6ka5	-0.942729	-1.92216	-15.7675	1.49779e-08
Slc39a14	0.971659	1.96109	15.7432	1.52287e-08
Serpina3f	3.75811	13.5302	15.7427	1.52287e-08
Rasgrp2	-2.01129	-4.03142	-15.7322	1.53132e-08
Gng2	1.13778	2.20043	15.7281	1.53339e-08
Guk1	0.916837	1.88797	15.7252	1.53339e-08
Serpine1	2.17514	4.5163	15.718	1.54108e-08
F2r	-0.95691	-1.94115	-15.7149	1.54342e-08
Hrct1	-1.3716	-2.58758	-15.7017	1.55925e-08
Cyb5r3	0.593298	1.50869	15.7001	1.5597e-08
Cdh26	-4.18614	-18.2034	-15.6973	1.5603e-08
F2rl1	-1.90893	-3.7553	-15.6774	1.585e-08
Mapkapk2	0.650506	1.56972	15.6749	1.58664e-08
Adgrl2	0.511853	1.42588	15.667	1.59347e-08
Fam57b	-2.22525	-4.67592	-15.6666	1.59347e-08
Bicral	-0.761665	-1.69545	-15.6534	1.60421e-08
Rhobtb1	-0.888536	-1.8513	-15.579	1.70252e-08
Sptbn1	-0.564892	-1.47928	-15.5666	1.71795e-08
Loxl4	1.57624	2.98192	15.5644	1.71795e-08
Gas6	-0.830161	-1.77788	-15.564	1.71795e-08
Adgra2	-0.516633	-1.43061	-15.5597	1.72143e-08
Fbxl5	0.743207	1.67389	15.5216	1.77356e-08
Hdac7	-0.691208	-1.61464	-15.5039	1.79501e-08
Rcbtb2	-0.618017	-1.53476	-15.4966	1.80447e-08
Batf	1.92499	3.79735	15.4832	1.82375e-08
Gng11	-0.551633	-1.46574	-15.4714	1.83844e-08
Reck	-0.634407	-1.5523	-15.4646	1.84734e-08
Krt222	2.7869	6.90145	15.4326	1.89348e-08
Spag9	-0.53283	-1.44676	-15.3997	1.94676e-08
Ctsd	-0.70219	-1.62697	-15.3879	1.96076e-08
Trib3	-1.05344	-2.07547	-15.3878	1.96076e-08
Riok3	0.497436	1.4117	15.3788	1.96876e-08
Cd40	1.30032	2.46284	15.3611	1.994e-08
Kpna3	0.63169	1.54938	15.3537	2.00051e-08
Timp3	-1.26521	-2.40363	-15.3111	2.06246e-08
Pcdh1	0.55829	1.47252	15.31	2.06246e-08
Il2rg	0.71522	1.64173	15.3091	2.06246e-08
Gpr84	6.51825	91.6617	15.3055	2.0645e-08
Fbxo32	-1.37539	-2.59438	-15.3008	2.07083e-08
Magi3	-0.637535	-1.55567	-15.2966	2.07407e-08
Ifitm2	1.61343	3.05978	15.2772	2.10702e-08
6330403L08Rik	2.04222	4.11879	15.2634	2.12668e-08
Ppm1l	-1.71232	-3.27687	-15.2492	2.14884e-08
Kcna5	3.01631	8.09096	15.2044	2.22887e-08
Cyba	0.649184	1.56828	15.1971	2.24092e-08
Tsku	1.19113	2.28332	15.1935	2.24328e-08
Anp32a	-0.484774	-1.39937	-15.1763	2.27554e-08
B4galt1	0.472598	1.38761	15.1645	2.29455e-08
Cemip2	0.764986	1.69935	15.1432	2.33603e-08
Vwf	-0.903599	-1.87073	-15.1338	2.35064e-08
Dock6	-0.82685	-1.77381	-15.1079	2.40317e-08
Nipal3	-0.885073	-1.84686	-15.078	2.46299e-08
Capn2	-0.656272	-1.57601	-15.0713	2.47519e-08
Spidr	0.787703	1.72632	15.0664	2.48338e-08
Pcdh7	1.00487	2.00676	15.0409	2.5194e-08
Hyal2	0.568517	1.483	15.0203	2.55585e-08
Fbxo28	0.535187	1.44913	15.0079	2.57565e-08
Mmp14	1.97373	3.92781	15.0042	2.57688e-08
Urah	5.74322	53.5649	15.0037	2.57688e-08
Flnc	-1.44561	-2.72378	-14.9939	2.58884e-08
Rcan2	-1.16413	-2.24098	-14.9673	2.64737e-08
Stc1	2.14818	4.43268	14.9603	2.66137e-08
Mtss1	-0.768872	-1.70394	-14.9437	2.69861e-08
Ptges2	0.939894	1.91839	14.939	2.70741e-08
Prickle1	-1.5393	-2.90652	-14.9137	2.75863e-08
Slc43a2	-0.642672	-1.56122	-14.8927	2.80337e-08
Txndc5	-0.653114	-1.57256	-14.8757	2.83656e-08
Rnf141	-0.526651	-1.44058	-14.875	2.83656e-08
Lpin1	-0.970608	-1.95967	-14.8523	2.88573e-08
Abcc4	-0.654661	-1.57425	-14.8477	2.89162e-08
Jak1	0.813369	1.75731	14.8471	2.89162e-08
Lix1l	0.764005	1.6982	14.8378	2.91301e-08
Sec23b	0.561093	1.47539	14.8317	2.92638e-08
Fam167a	1.36627	2.57802	14.8218	2.94685e-08
Abcc6	-1.36229	-2.57092	-14.812	2.96719e-08
Asap1	-0.507285	-1.42137	-14.7975	3.00049e-08
Sult1a1	-2.80216	-6.97483	-14.7785	3.04667e-08
Cyp7b1	2.22001	4.65896	14.7745	3.05501e-08
Dapk1	-0.820696	-1.76626	-14.7671	3.07252e-08
Tacc1	0.61629	1.53293	14.7499	3.10875e-08
Ssh1	0.620348	1.53725	14.7016	3.23832e-08
Ifrd2	1.01108	2.01542	14.6932	3.25729e-08
Lrig1	1.02199	2.03072	14.682	3.28169e-08
Lgsn	4.84855	28.811	14.6753	3.29529e-08
Gask1b	-1.13341	-2.19376	-14.6612	3.32742e-08
Fam214a	-0.930572	-1.90603	-14.6563	3.33694e-08
Zbp1	2.3495	5.09647	14.6472	3.36165e-08
Kank2	-0.505217	-1.41934	-14.6424	3.36661e-08
Pltp	-1.60743	-3.04709	-14.6255	3.41574e-08
Sema7a	0.824698	1.77116	14.6221	3.42328e-08
Gimap4	1.46571	2.76199	14.6103	3.44784e-08
Ccl7	5.05222	33.1795	14.6101	3.44784e-08
Parp14	0.842795	1.79352	14.6048	3.46132e-08
Prr18	-2.86979	-7.30961	-14.5988	3.47193e-08
Chsy1	0.527524	1.44145	14.5983	3.47193e-08
Traf1	0.728625	1.65706	14.5949	3.47594e-08
Anxa4	-0.581593	-1.4965	-14.5683	3.54956e-08
Ak3	-0.542153	-1.45614	-14.568	3.54956e-08
Sh2d3c	0.846346	1.79794	14.566	3.5529e-08
Btg1	0.930142	1.90546	14.5604	3.56773e-08
Pole4	0.785477	1.72366	14.5367	3.63282e-08
Ezh1	-0.582067	-1.49699	-14.5335	3.64e-08
Epha4	-0.9995	-1.99931	-14.5202	3.67803e-08
Itgb3	0.66787	1.58873	14.4934	3.75964e-08
Itgav	1.08054	2.11482	14.4913	3.7636e-08
Mill2	-1.31932	-2.49548	-14.4768	3.80725e-08
Fnbp1	-0.661709	-1.58196	-14.4682	3.83044e-08
Dnajc10	0.499674	1.41389	14.4652	3.83396e-08
Pir	-0.905682	-1.87343	-14.4521	3.8735e-08
Cracr2b	-0.908297	-1.87683	-14.4418	3.89604e-08
Timeless	0.942928	1.92243	14.4152	3.9861e-08
Mmd	-0.791555	-1.73094	-14.4033	4.0231e-08
Tln2	-1.75833	-3.38306	-14.3969	4.03919e-08
Ptpn1	0.623147	1.54023	14.3952	4.03919e-08
Arhgap29	-0.584508	-1.49953	-14.3741	4.10338e-08
Slfn10-ps	1.44508	2.72278	14.364	4.13482e-08
Serpina3i	7.6266	197.623	14.3622	4.13788e-08
Mfap3l	-0.997045	-1.99591	-14.3608	4.13957e-08
Rab6b	-0.751932	-1.68405	-14.3584	4.14471e-08
Stat3	0.861243	1.8166	14.3497	4.17468e-08
Tacc2	-0.683878	-1.60645	-14.3363	4.21574e-08
Prdm16	1.36696	2.57926	14.3091	4.32027e-08
Mis12	0.588915	1.50411	14.3048	4.32547e-08
Tmem173	0.884894	1.84663	14.303	4.32547e-08
Cdc42bpa	-0.486703	-1.40124	-14.2894	4.37702e-08
Fam117b	-0.725184	-1.65311	-14.2756	4.41782e-08
Gbp9	0.86782	1.8249	14.2684	4.43976e-08
Hells	1.0076	2.01056	14.2523	4.50156e-08
Pip5k1c	-0.500039	-1.41425	-14.2343	4.56375e-08
Rangap1	0.606625	1.52269	14.2297	4.57937e-08
Sorbs1	-0.98018	-1.97271	-14.221	4.60883e-08
Hpn	2.07837	4.22331	14.2021	4.68744e-08
Adgrl3	-1.98481	-3.9581	-14.1929	4.71549e-08
Agap1	-0.647966	-1.56696	-14.1879	4.72919e-08
Txnrd1	0.512949	1.42696	14.1643	4.81691e-08
Lmnb2	0.643555	1.56217	14.1592	4.83323e-08
Parp8	1.08488	2.12121	14.1583	4.83323e-08
Dock4	0.582938	1.4979	14.1439	4.89505e-08
Prag1	1.54013	2.9082	14.1306	4.94817e-08
Pck2	-0.62054	-1.53745	-14.1025	5.05927e-08
Prss23	-0.885327	-1.84718	-14.0936	5.09785e-08
Aldh6a1	-0.722966	-1.65057	-14.0711	5.19421e-08
Ccn3	2.2168	4.64862	14.0487	5.29214e-08
Zfpm2	3.80465	13.9738	14.0454	5.29936e-08
Rnf125	1.45651	2.74444	14.0441	5.30113e-08
Cpt1a	-0.601434	-1.51722	-14.0417	5.30512e-08
Lamc2	1.62011	3.07398	14.0415	5.30512e-08
Sh3tc1	-0.459428	-1.375	-14.0389	5.31387e-08
Fgr	2.4566	5.48922	14.0334	5.33708e-08
Tnfrsf26	-0.62743	-1.54481	-14.0028	5.48303e-08
Nmt2	-0.671402	-1.59262	-13.9884	5.54212e-08
Sh3d19	-0.483191	-1.39783	-13.9644	5.65608e-08
Ptk2b	-1.6994	-3.24766	-13.9604	5.67281e-08
Ldlrad4	-0.832047	-1.78021	-13.9252	5.83682e-08
Lrrfip1	-0.659374	-1.5794	-13.9217	5.84214e-08
Npr2	-0.643353	-1.56196	-13.9144	5.87281e-08
Trmt10a	0.906609	1.87463	13.8983	5.94345e-08
Scarb2	-0.568441	-1.48292	-13.8306	6.28517e-08
Sort1	-0.497755	-1.41201	-13.8074	6.38504e-08
Tank	0.671753	1.59301	13.8065	6.38504e-08
Casp4	1.01689	2.02355	13.8064	6.38504e-08
Fam160b1	-0.545261	-1.45928	-13.8043	6.39258e-08
Rgs16	2.06529	4.18517	13.7971	6.42884e-08
G930009F23Rik	2.05004	4.14119	13.7808	6.51775e-08
Kank1	-0.74799	-1.67945	-13.7465	6.71541e-08
Mob3b	1.52373	2.87534	13.7438	6.72739e-08
Pdgfd	-0.821254	-1.76694	-13.7193	6.85498e-08
Igfbp3	1.8292	3.55339	13.6972	6.96967e-08
Sspn	-0.931596	-1.90738	-13.6832	7.05934e-08
Hnrnpab	0.465378	1.38068	13.6741	7.11651e-08
Glud1	-0.390878	-1.31119	-13.67	7.13927e-08
Stard13	-0.554766	-1.46893	-13.6544	7.22502e-08
Tcta	-0.708689	-1.63432	-13.6262	7.40253e-08
Sft2d2	-0.538955	-1.45292	-13.6217	7.42909e-08
Id2	-1.56739	-2.96367	-13.6115	7.48497e-08
Tm7sf3	-0.77842	-1.71525	-13.591	7.6243e-08
Sntb2	1.07224	2.1027	13.5799	7.70163e-08
St3gal5	-0.785329	-1.72348	-13.5728	7.74919e-08
Ccdc85a	-1.11165	-2.16092	-13.5703	7.76202e-08
Rxra	-0.710637	-1.63653	-13.537	7.99142e-08
S100a10	-0.733525	-1.6627	-13.5349	7.99737e-08
Psmd10	0.801926	1.74343	13.5314	8.01886e-08
Cdc6	1.38202	2.60634	13.5234	8.07554e-08
Phactr2	-0.523561	-1.4375	-13.5168	8.12175e-08
Pde4d	-0.920503	-1.89277	-13.5101	8.16869e-08
Pcmtd2	-0.619181	-1.536	-13.5072	8.18525e-08
Chst11	0.564688	1.47907	13.4841	8.36032e-08
Dusp6	-0.738681	-1.66865	-13.4703	8.46848e-08
Tubb4b	0.551979	1.4661	13.4627	8.51869e-08
Junb	1.04841	2.06825	13.457	8.55999e-08
Egfl7	-0.563264	-1.47761	-13.4455	8.62989e-08
Ak2	0.562131	1.47645	13.4436	8.63902e-08
E2f1	1.01158	2.01611	13.4358	8.69218e-08
C1qtnf6	0.922267	1.89509	13.4347	8.69218e-08
Rrbp1	0.385062	1.30592	13.4342	8.69218e-08
Tspan9	-0.458939	-1.37453	-13.3994	8.93326e-08
Mcm3	0.854468	1.80809	13.3854	9.04385e-08
Zfp395	-1.10702	-2.154	-13.3782	9.09447e-08
Xdh	-1.64608	-3.12983	-13.3708	9.1545e-08
Mvd	1.11992	2.17335	13.3564	9.26118e-08
Jak2	0.762963	1.69697	13.3466	9.34105e-08
Bcas3	-0.739192	-1.66924	-13.3451	9.34703e-08
Serpina3g	2.00557	4.01547	13.3289	9.48026e-08
Eif4a2	-0.41149	-1.33006	-13.316	9.57763e-08
Igfbp7	0.558294	1.47253	13.2975	9.74124e-08
Aig1	0.908364	1.87692	13.2862	9.82835e-08
Adgre5	-0.708266	-1.63384	-13.2821	9.8616e-08
Arrdc4	1.73136	3.3204	13.2704	9.96214e-08
Alas1	0.81492	1.7592	13.2664	9.99367e-08
Gpr182	-1.19035	-2.28209	-13.2554	1.00888e-07
Gm2a	-0.942065	-1.92128	-13.2498	1.01304e-07
Abca2	-0.519555	-1.43351	-13.2335	1.02814e-07
Mtch1	-0.406423	-1.3254	-13.2152	1.04398e-07
Tagln2	0.447737	1.3639	13.2083	1.05037e-07
Itpripl2	0.707374	1.63283	13.2004	1.058e-07
Bgn	-1.0077	-2.0107	-13.1579	1.09998e-07
Dbi	0.495735	1.41004	13.1521	1.10557e-07
Tprgl	-0.555845	-1.47003	-13.1392	1.11841e-07
Asap2	-0.482214	-1.39689	-13.1371	1.11988e-07
Pla2r1	1.42127	2.67822	13.1291	1.12806e-07
Pgk1	0.790944	1.73021	13.1248	1.13204e-07
Igf1r	-0.722641	-1.6502	-13.1241	1.13204e-07
Lxn	-0.450992	-1.36698	-13.1098	1.14481e-07
Lum	5.41379	42.6297	13.0993	1.15385e-07
Pink1	-0.794434	-1.7344	-13.09	1.16028e-07
Prcp	0.715421	1.64196	13.0758	1.17452e-07
Cacna1e	-1.49629	-2.82115	-13.0728	1.17681e-07
Col23a1	4.39059	20.9749	13.0724	1.17681e-07
Mettl7a1	-1.21864	-2.32728	-13.0571	1.18868e-07
Ift122	0.750313	1.68216	13.0566	1.18868e-07
Robo4	-0.830465	-1.77826	-13.0524	1.191e-07
Pitpnm1	0.664243	1.58474	13.038	1.20596e-07
Csrp2	-0.858034	-1.81257	-13.0347	1.20721e-07
Pnpla7	-1.31395	-2.48622	-13.0313	1.21055e-07
Acsl4	0.48269	1.39735	13.0068	1.23838e-07
Hcls1	0.601951	1.51777	13.0023	1.24307e-07
Nab1	0.461221	1.37671	13.0009	1.24402e-07
Sgsh	-0.614195	-1.5307	-12.9669	1.28485e-07
Eepd1	-1.28535	-2.43742	-12.9668	1.28485e-07
Sox7	0.685464	1.60822	12.9663	1.28485e-07
Ushbp1	-0.667294	-1.58809	-12.9624	1.28809e-07
Adamtsl4	-1.32019	-2.49699	-12.9535	1.29795e-07
Galns	0.89575	1.86058	12.9517	1.29824e-07
Gulp1	-0.744463	-1.67535	-12.951	1.29824e-07
Madd	-0.640905	-1.55931	-12.9348	1.31626e-07
Lama1	-1.3683	-2.58165	-12.9302	1.32111e-07
Lmbrd1	-0.554952	-1.46912	-12.9117	1.33986e-07
Tecpr1	-0.680004	-1.60214	-12.91	1.3412e-07
Slfn2	0.974622	1.96513	12.9068	1.3447e-07
Ncln	0.46518	1.38049	12.9055	1.34536e-07
Dap	-0.655044	-1.57466	-12.894	1.35648e-07
Ppp1r14b	0.592534	1.50789	12.8856	1.36627e-07
Fam167b	1.59788	3.02698	12.881	1.37082e-07
Crmp1	0.772972	1.70879	12.8771	1.37528e-07
Dll4	0.515978	1.42996	12.8693	1.38436e-07
Mpp2	1.34886	2.54711	12.857	1.40105e-07
AW549877	-0.557998	-1.47223	-12.8554	1.40232e-07
Ptprs	-0.870031	-1.8277	-12.8448	1.41559e-07
Cbx6	-0.433841	-1.35082	-12.844	1.4158e-07
Sertad2	-0.609523	-1.52575	-12.8055	1.47101e-07
Ccdc141	-0.596947	-1.51251	-12.7988	1.48016e-07
2810013P06Rik	-0.944737	-1.92484	-12.7786	1.50805e-07
Acad12	-0.959041	-1.94402	-12.7763	1.5106e-07
Fscn1	0.67599	1.59769	12.7587	1.53614e-07
Tob1	-0.883228	-1.8445	-12.7284	1.57853e-07
Pold1	0.673437	1.59487	12.7283	1.57853e-07
Ahrr	-1.8602	-3.63058	-12.7264	1.58055e-07
Sgpp2	-1.94038	-3.83805	-12.724	1.58341e-07
Prss12	1.79238	3.46386	12.7141	1.59742e-07
2004-09-01	-0.623784	-1.54091	-12.7126	1.59888e-07
Socs3	1.05545	2.07836	12.7041	1.61192e-07
Cers4	-0.544374	-1.45839	-12.6994	1.61745e-07
Klf6	-0.495498	-1.40981	-12.6928	1.6266e-07
Ids	-0.56387	-1.47823	-12.6926	1.6266e-07
Gimap9	1.02404	2.03361	12.6762	1.64943e-07
Oaf	0.801601	1.74303	12.6312	1.72087e-07
Rhoc	0.462549	1.37797	12.5909	1.79114e-07
Rmnd5a	-0.445607	-1.36189	-12.5871	1.79695e-07
Fkbp5	0.873481	1.83208	12.584	1.8013e-07
Ripk3	1.24609	2.37198	12.5835	1.8013e-07
Il17ra	0.974065	1.96437	12.5582	1.84207e-07
Gpx4	-0.480155	-1.39489	-12.5565	1.84398e-07
Sowahc	1.57875	2.98712	12.5535	1.84857e-07
Mast4	0.523655	1.43759	12.5498	1.85441e-07
Dnmt1	0.749709	1.68145	12.5465	1.85745e-07
Fbxl20	-0.461231	-1.37672	-12.546	1.85745e-07
Lima1	0.496095	1.41039	12.5456	1.85745e-07
Gm44250	1.02962	2.04149	12.5429	1.86149e-07
C130074G19Rik	-0.533095	-1.44703	-12.5326	1.87911e-07
Fam20c	1.819	3.52836	12.5189	1.9024e-07
Bcl6b	0.482495	1.39716	12.5135	1.91207e-07
Amz1	-0.979333	-1.97155	-12.4995	1.9348e-07
Atf4	-0.600187	-1.51591	-12.4992	1.9348e-07
Nceh1	-0.705181	-1.63035	-12.4937	1.94425e-07
Med24	0.496057	1.41035	12.4879	1.95349e-07
Nus1	0.524951	1.43888	12.4773	1.97411e-07
Tnfrsf19	-0.928419	-1.90319	-12.4745	1.9787e-07
Aox1	-0.855391	-1.80925	-12.4689	1.98906e-07
Rell1	0.920951	1.89336	12.4672	1.99108e-07
Gclm	-0.690403	-1.61373	-12.4666	1.99108e-07
Ostc	0.490282	1.40472	12.4523	2.01998e-07
Jak3	0.587232	1.50236	12.4497	2.02428e-07
Jpt2	0.545558	1.45958	12.4388	2.04633e-07
Tcp1	0.382893	1.30395	12.4369	2.0491e-07
Csrnp1	1.23709	2.35723	12.4352	2.05025e-07
Rassf10	5.57353	47.6213	12.4351	2.05025e-07
Macf1	-0.679761	-1.60187	-12.4277	2.06341e-07
Sbf2	-0.468309	-1.38349	-12.4201	2.07881e-07
Cars	-0.655153	-1.57478	-12.4071	2.10321e-07
Tsc22d3	-1.34101	-2.53329	-12.3986	2.11813e-07
Spaar	-1.31768	-2.49265	-12.3757	2.16717e-07
Egr1	-0.82414	-1.77048	-12.3713	2.17604e-07
Pcnx	-0.649576	-1.56871	-12.3694	2.17884e-07
Cerk	-0.67708	-1.5989	-12.3648	2.186e-07
Cavin1	-0.478062	-1.39287	-12.3644	2.186e-07
Eng	-0.959776	-1.94501	-12.3592	2.19373e-07
Ecm1	-0.874993	-1.834	-12.3505	2.21126e-07
Mfsd6	-0.505318	-1.41944	-12.3505	2.21126e-07
Slc30a1	-0.850142	-1.80268	-12.3334	2.24575e-07
Nek7	-0.541251	-1.45523	-12.3283	2.25659e-07
Ccdc136	-1.43706	-2.70768	-12.3226	2.26733e-07
Osbpl5	-0.730116	-1.65877	-12.3194	2.27198e-07
Fgd5	-0.539396	-1.45336	-12.3177	2.27476e-07
Dusp23	0.87015	1.82785	12.314	2.28206e-07
Spn	2.13708	4.39872	12.3128	2.28345e-07
Gls	-0.505145	-1.41927	-12.2969	2.31816e-07
Hacd4	-1.09014	-2.12895	-12.2899	2.33311e-07
Slc24a5	3.5462	11.6819	12.2863	2.33979e-07
Tbc1d10b	0.495133	1.40945	12.2609	2.39936e-07
St3gal1	0.788559	1.72735	12.2564	2.40943e-07
Orc1	1.39222	2.62481	12.2555	2.41032e-07
Snrk	-0.796654	-1.73707	-12.2522	2.41716e-07
Glipr2	0.807963	1.75074	12.2499	2.42161e-07
Fbln2	-1.54129	-2.91056	-12.2382	2.44895e-07
Ell2	1.13015	2.18882	12.2255	2.47766e-07
Tmem71	-0.82264	-1.76864	-12.2239	2.47919e-07
Smap2	-0.481258	-1.39596	-12.2228	2.47988e-07
Bmp2k	0.643548	1.56217	12.2097	2.51174e-07
Rere	-0.730469	-1.65918	-12.1808	2.58767e-07
Klhl6	-0.78419	-1.72213	-12.1726	2.60713e-07
Rhbdf2	0.475414	1.39032	12.1703	2.61193e-07
Als2cl	-0.487885	-1.40239	-12.1506	2.66292e-07
Lrrc8d	0.677368	1.59922	12.1463	2.66842e-07
Pomp	0.423294	1.34099	12.1316	2.70734e-07
Steap3	-0.861544	-1.81698	-12.121	2.73345e-07
Pik3r5	1.65867	3.15725	12.1148	2.74818e-07
Tmem140	-0.994387	-1.99223	-12.1018	2.78534e-07
Ehd2	-0.445095	-1.3614	-12.1002	2.7883e-07
Fez2	-0.805106	-1.74727	-12.0788	2.84039e-07
Asns	-1.30304	-2.46749	-12.0784	2.84039e-07
Tnks2	-0.459333	-1.37491	-12.0496	2.91388e-07
Klf13	-0.688463	-1.61157	-12.0495	2.91388e-07
Afdn	-0.434532	-1.35147	-12.0411	2.93503e-07
Gng12	0.468877	1.38403	12.0358	2.95017e-07
Shroom2	-0.57549	-1.49018	-12.0221	2.98872e-07
Poldip3	0.415564	1.33382	12.0208	2.99109e-07
Fchsd2	0.533517	1.44745	12.0082	3.02475e-07
Utrn	-0.534425	-1.44836	-11.9988	3.05197e-07
C1qtnf9	-2.26735	-4.81439	-11.9982	3.05197e-07
Pgm1	0.65711	1.57692	11.9879	3.07684e-07
Nup205	0.491357	1.40577	11.983	3.09137e-07
Pkig	0.472756	1.38776	11.9793	3.09891e-07
Apod	-1.29773	-2.45841	-11.9683	3.12966e-07
Mapk11	0.608108	1.52426	11.967	3.13216e-07
Nfat5	-0.835717	-1.78474	-11.9432	3.20876e-07
Abcg2	-0.483226	-1.39787	-11.9319	3.23856e-07
Mamld1	-0.905915	-1.87373	-11.9289	3.24712e-07
Dhrs7	-0.545384	-1.45941	-11.9236	3.26001e-07
Npnt	-1.08438	-2.12046	-11.9195	3.27281e-07
Cdc25a	0.799318	1.74028	11.9074	3.30622e-07
Gcnt1	0.997456	1.99648	11.8991	3.32856e-07
Arf4	0.406757	1.3257	11.899	3.32856e-07
Tyms	1.02758	2.0386	11.896	3.33525e-07
Map1b	0.491206	1.40562	11.8951	3.3365e-07
4930523C07Rik	-0.785183	-1.72331	-11.8943	3.33741e-07
Kctd12b	-0.677863	-1.59977	-11.8928	3.34104e-07
Msh6	0.564933	1.47932	11.8869	3.36069e-07
Pcdh19	0.765519	1.69998	11.8791	3.38536e-07
Cnot6l	-0.420472	-1.33837	-11.8774	3.38938e-07
Fcgrt	-0.469752	-1.38487	-11.8738	3.40097e-07
Arhgap31	-0.361698	-1.28494	-11.8685	3.41451e-07
Tbc1d17	-0.517879	-1.43185	-11.8624	3.43544e-07
Calcoco1	-0.58944	-1.50466	-11.8602	3.44144e-07
Map1lc3b	-0.463629	-1.37901	-11.8592	3.44348e-07
Hmbox1	-0.4847	-1.39929	-11.8526	3.46407e-07
Man2b2	-0.52063	-1.43458	-11.8517	3.46504e-07
Tnc	1.01761	2.02456	11.8509	3.46504e-07
Erlin1	0.511219	1.42525	11.8507	3.46504e-07
Dusp3	-0.507714	-1.4218	-11.8278	3.54715e-07
Slc25a45	-0.648437	-1.56747	-11.8127	3.6002e-07
Hdac3	0.582937	1.4979	11.8098	3.60955e-07
Arhgap17	-0.44758	-1.36375	-11.8063	3.62132e-07
Chst1	0.755213	1.68788	11.8022	3.63575e-07
Pdpr	-0.575725	-1.49043	-11.7961	3.65803e-07
Flt3	-1.37803	-2.59913	-11.7783	3.72182e-07
Amotl2	-1.1726	-2.25417	-11.7754	3.7315e-07
Degs1	0.368833	1.29131	11.7734	3.73723e-07
Crebl2	-1.06617	-2.09386	-11.766	3.76569e-07
Adgrg3	0.808543	1.75144	11.7611	3.78139e-07
Tuba1b	0.611742	1.5281	11.7608	3.78139e-07
Svbp	0.960446	1.94591	11.76	3.78139e-07
Prdx2	0.382815	1.30388	11.7497	3.81397e-07
Pkm	0.571164	1.48572	11.7487	3.81585e-07
Mmp3	3.12529	8.72579	11.7479	3.81686e-07
Per3	-0.838595	-1.78831	-11.7473	3.81738e-07
Pex2	-0.767638	-1.70248	-11.7387	3.84823e-07
Mtus1	-0.575344	-1.49003	-11.7384	3.84823e-07
Ppp1r2	0.433538	1.35054	11.7347	3.85635e-07
Nrarp	-0.64088	-1.55928	-11.7216	3.90451e-07
Csf2rb	3.79338	13.8651	11.7173	3.92081e-07
Actl6a	0.438023	1.35475	11.7077	3.9541e-07
Col14a1	1.76511	3.399	11.707	3.9541e-07
Exoc3l4	0.87604	1.83533	11.7065	3.9541e-07
Hlf	-1.66843	-3.17868	-11.7065	3.9541e-07
Slc39a1	0.445916	1.36218	11.7015	3.97113e-07
Abcb1b	0.713397	1.63966	11.6991	3.97464e-07
Snx20	0.93978	1.91824	11.685	4.0331e-07
Isyna1	-0.956115	-1.94008	-11.6788	4.05876e-07
Myo1b	0.404335	1.32348	11.6681	4.1024e-07
Etf1	0.390833	1.31115	11.6672	4.10393e-07
Mxi1	-0.683617	-1.60616	-11.6561	4.15044e-07
Unc45b	-0.763791	-1.69795	-11.6504	4.17209e-07
Pcmtd1	-0.669413	-1.59043	-11.6405	4.21571e-07
Rnf13	-0.419061	-1.33706	-11.6354	4.23665e-07
Smpd3	-1.53948	-2.9069	-11.6334	4.23937e-07
Stard7	0.591213	1.50651	11.6315	4.24626e-07
Gigyf1	-0.524053	-1.43799	-11.6288	4.25167e-07
Map3k6	0.813932	1.758	11.6164	4.29604e-07
Tpra1	-0.558562	-1.4728	-11.6147	4.30138e-07
Enpp3	-2.62423	-6.16555	-11.5978	4.37625e-07
Mospd2	-0.474524	-1.38946	-11.5904	4.41015e-07
Mtss2	-0.904168	-1.87146	-11.5814	4.44679e-07
Usp53	-0.538164	-1.45212	-11.5769	4.46696e-07
Hmgcr	0.540502	1.45448	11.576	4.46874e-07
Sec61a1	0.361652	1.2849	11.5698	4.49282e-07
Ltb	1.79584	3.47217	11.5692	4.49282e-07
Surf4	0.372111	1.29425	11.5692	4.49282e-07
Spon2	-4.54226	-23.3	-11.5632	4.52047e-07
Atraid	-0.541223	-1.45521	-11.5562	4.55082e-07
Abr	0.74867	1.68024	11.5536	4.56182e-07
Zswim4	0.49634	1.41063	11.5482	4.58159e-07
Mid1ip1	0.749634	1.68137	11.5459	4.58819e-07
Adamtsl2	-2.68544	-6.43277	-11.5427	4.59672e-07
Irak2	0.574587	1.48925	11.5373	4.62205e-07
Rftn2	0.878962	1.83905	11.5307	4.65102e-07
Clcn5	0.851219	1.80402	11.5116	4.74687e-07
Bche	-1.11712	-2.16914	-11.5108	4.74869e-07
Sema3c	-1.14848	-2.2168	-11.5076	4.76046e-07
Zfhx2	0.665708	1.58635	11.5023	4.78079e-07
Zbtb4	-0.499239	-1.41347	-11.4988	4.79701e-07
Lmo7	-0.568996	-1.48349	-11.4862	4.85734e-07
Gm30571	-1.66116	-3.1627	-11.4834	4.87017e-07
Dus2	0.81211	1.75578	11.4759	4.90565e-07
Fignl1	1.08623	2.12318	11.4705	4.93319e-07
Flrt2	-1.0995	-2.1428	-11.4644	4.96166e-07
Fam13b	-0.560559	-1.47484	-11.4624	4.96747e-07
Rasgef1a	-1.45959	-2.75029	-11.4587	4.98231e-07
Ms4a4d	3.07756	8.44184	11.4492	5.0306e-07
Eef2k	-0.570925	-1.48548	-11.4462	5.04464e-07
Cdk14	-0.623086	-1.54017	-11.4373	5.08744e-07
Hook3	-0.491003	-1.40542	-11.4345	5.10058e-07
Sipa1l1	-0.618903	-1.53571	-11.4329	5.10701e-07
Klhl24	-0.646176	-1.56501	-11.4217	5.16363e-07
Cd69	6.2178	74.4296	11.4146	5.20239e-07
Sult5a1	-1.12082	-2.17471	-11.3915	5.32006e-07
Tiam1	-1.0019	-2.00264	-11.3791	5.38663e-07
Scamp5	0.759314	1.69269	11.3785	5.38735e-07
Adamts12	1.18198	2.26888	11.3664	5.45263e-07
Pld1	0.592327	1.50768	11.3575	5.50254e-07
H2-Q7	1.07484	2.10649	11.3567	5.5041e-07
Rasip1	0.470563	1.38565	11.3545	5.51526e-07
Rgl1	-0.600595	-1.51634	-11.354	5.51526e-07
Abcc5	-0.680675	-1.60289	-11.3438	5.57336e-07
Itpkb	-0.387281	-1.30793	-11.3287	5.66445e-07
Mapk4	3.66261	12.6635	11.3227	5.69974e-07
Epor	-2.56428	-5.91458	-11.3144	5.74479e-07
Ctnnbip1	-0.486945	-1.40147	-11.3033	5.80839e-07
Prkg1	-1.95387	-3.87412	-11.2968	5.84113e-07
2610008E11Rik	-1.09655	-2.13842	-11.2965	5.84113e-07
Pnpla6	-0.41598	-1.33421	-11.2948	5.84902e-07
Emcn	-0.674549	-1.5961	-11.2909	5.87209e-07
Sec61b	0.684226	1.60684	11.2904	5.87209e-07
Macrod1	2.02522	4.07053	11.2885	5.87236e-07
Mpzl3	1.37998	2.60264	11.2885	5.87236e-07
Tmem120b	0.763521	1.69763	11.2807	5.90983e-07
Ubd	2.95254	7.74113	11.2805	5.90983e-07
Tnfsf8	5.71225	52.4274	11.2758	5.93472e-07
Fut4	2.1927	4.57159	11.2757	5.93472e-07
Gsdmd	0.564149	1.47851	11.2755	5.93472e-07
Htra1	-0.827742	-1.77491	-11.264	6.00366e-07
Ldb1	-0.396093	-1.31594	-11.2626	6.00658e-07
D930048N14Rik	-0.981706	-1.9748	-11.261	6.01084e-07
Atp8a1	-0.771999	-1.70763	-11.2574	6.02901e-07
Vcl	-0.57011	-1.48464	-11.2514	6.0679e-07
Mgat4a	0.828258	1.77554	11.2473	6.08803e-07
Lbp	1.22603	2.33922	11.2471	6.08803e-07
Atp2c1	-0.358605	-1.28219	-11.242	6.11401e-07
Lrrc55	1.31241	2.48355	11.2402	6.12295e-07
Tlr3	0.57158	1.48615	11.2385	6.13194e-07
Snx7	0.530151	1.44408	11.2279	6.19715e-07
Pfkl	0.55316	1.4673	11.2235	6.22514e-07
Glul	0.498078	1.41233	11.2197	6.24332e-07
Noxo1	1.0837	2.11947	11.2196	6.24332e-07
Selenoi	0.543335	1.45734	11.2195	6.24332e-07
Klf3	-0.503443	-1.41759	-11.2151	6.26884e-07
Slfn5	-0.536528	-1.45048	-11.2136	6.27602e-07
Eftud2	0.381223	1.30245	11.2095	6.30237e-07
Eif6	0.473311	1.38829	11.2046	6.33148e-07
Herpud2	-0.499609	-1.41383	-11.2041	6.33148e-07
Kctd12	-0.856135	-1.81018	-11.1998	6.3563e-07
Tcf7l1	-0.848833	-1.80104	-11.1905	6.42095e-07
Fbp1	3.75952	13.5434	11.1832	6.46525e-07
Pole3	0.550466	1.46456	11.1744	6.5246e-07
Arl5c	4.30502	19.767	11.1662	6.57951e-07
Nr2f2	0.593352	1.50875	11.1651	6.58397e-07
Jmy	-0.55691	-1.47112	-11.1527	6.67239e-07
Manba	-0.66006	-1.58015	-11.1445	6.7213e-07
Stxbp5	-0.5548	-1.46897	-11.1406	6.73756e-07
Myl9	-1.48624	-2.80159	-11.1323	6.79152e-07
Maged1	0.377287	1.2989	11.1297	6.80901e-07
Tnfsf15	5.49757	45.1787	11.1232	6.85309e-07
Atf7	-0.397647	-1.31736	-11.1226	6.85406e-07
Tbc1d31	0.800143	1.74127	11.1171	6.89055e-07
Slc12a4	0.341915	1.26744	11.1149	6.90211e-07
Sik2	-0.537335	-1.45129	-11.1133	6.90995e-07
Cyp51	0.575439	1.49013	11.1091	6.94039e-07
Spop	0.40489	1.32399	11.1062	6.9562e-07
Slc35b3	-0.668504	-1.58942	-11.102	6.97865e-07
Cdkn1b	-0.583646	-1.49863	-11.0974	7.00198e-07
Pbxip1	-0.393702	-1.31376	-11.0807	7.10934e-07
Ilf2	0.513636	1.42764	11.0718	7.17219e-07
Hmga2	-1.09212	-2.13187	-11.0663	7.20294e-07
Plxna1	-0.490724	-1.40515	-11.0638	7.2205e-07
Tbc1d22a	-0.553663	-1.46781	-11.0519	7.29897e-07
Pxdn	0.680703	1.60292	11.0462	7.33967e-07
Filip1	-0.735443	-1.66491	-11.0417	7.37461e-07
Sfpq	0.381922	1.30308	11.0386	7.39731e-07
Angpt2	-1.2931	-2.45054	-11.0312	7.45011e-07
Mafb	-2.32979	-5.02734	-11.0272	7.47719e-07
Uchl3	0.690017	1.6133	11.0164	7.55523e-07
Wdr37	-0.422016	-1.3398	-11.0161	7.55523e-07
Cds2	-0.52078	-1.43473	-11.0046	7.64455e-07
Far2	0.599302	1.51498	10.9903	7.75425e-07
Plvap	-0.748097	-1.67958	-10.9789	7.84192e-07
Fam124b	1.2688	2.40961	10.9786	7.84192e-07
Add1	-0.377939	-1.29948	-10.9786	7.84192e-07
Trim62	-0.870313	-1.82806	-10.9562	8.03842e-07
Bak1	0.431359	1.3485	10.9493	8.09865e-07
Aim2	0.654521	1.57409	10.9463	8.11989e-07
Pnpla2	-0.50948	-1.42354	-10.9438	8.13893e-07
Dctpp1	0.823	1.76908	10.9428	8.14056e-07
Slco1a5	-3.80777	-14.004	-10.9383	8.17991e-07
Firre	-0.598917	-1.51458	-10.9288	8.26344e-07
Gabbr1	-0.604097	-1.52003	-10.9108	8.4273e-07
Serinc3	-0.476335	-1.39121	-10.907	8.45644e-07
Mapre2	-0.556003	-1.47019	-10.905	8.46737e-07
Cdca7	0.83128	1.77926	10.9004	8.50321e-07
Sdc3	-0.376036	-1.29777	-10.8969	8.51852e-07
Hlx	-1.05152	-2.07271	-10.8953	8.52806e-07
Slc5a3	-0.75722	-1.69023	-10.8948	8.52806e-07
Ssrp1	0.354574	1.27861	10.8947	8.52806e-07
Fbxo3	-0.405182	-1.32426	-10.8844	8.61931e-07
Sncg	-1.44807	-2.72842	-10.881	8.63915e-07
Plxdc2	-1.26601	-2.40496	-10.8804	8.63915e-07
Marc2	-0.443381	-1.35979	-10.876	8.67456e-07
Tle1	-0.599748	-1.51545	-10.8749	8.68019e-07
BC055324	1.11856	2.17131	10.8746	8.68019e-07
Hars	0.420683	1.33856	10.8719	8.70367e-07
Nfkb1	0.419696	1.33765	10.8691	8.72737e-07
Filip1l	-0.82058	-1.76612	-10.8681	8.73344e-07
Reep3	-0.387033	-1.3077	-10.8674	8.73702e-07
Tnrc6c	-0.495653	-1.40996	-10.8661	8.74602e-07
Crim1	-0.939382	-1.91771	-10.8522	8.86913e-07
Col15a1	0.766995	1.70172	10.8521	8.86913e-07
Ppm1f	0.468574	1.38374	10.8504	8.88331e-07
Il17rd	-0.673087	-1.59448	-10.8482	8.89874e-07
Polr3d	0.627111	1.54447	10.8481	8.89874e-07
Ran	0.459089	1.37467	10.8469	8.90634e-07
Fth1	0.728929	1.65741	10.8446	8.92225e-07
Slc43a3	1.18911	2.28013	10.8422	8.94329e-07
Pgs1	0.634632	1.55254	10.8394	8.96811e-07
Sh3glb2	-0.497937	-1.41219	-10.832	9.03301e-07
Tbc1d30	-0.801414	-1.74281	-10.8265	9.08357e-07
Cutal	-1.19452	-2.28869	-10.8091	9.25478e-07
Klhl5	-0.398322	-1.31797	-10.8054	9.27675e-07
Gas7	2.20151	4.59961	10.7929	9.40601e-07
Crip2	-0.457431	-1.3731	-10.7911	9.41742e-07
Herpud1	-0.471142	-1.38621	-10.7877	9.4462e-07
Zfp760	-0.928116	-1.90279	-10.7856	9.46551e-07
Rfc4	0.947106	1.928	10.7841	9.47673e-07
Akt3	-0.459377	-1.37495	-10.7791	9.52957e-07
Celsr1	-1.19536	-2.29002	-10.7786	9.53052e-07
Rnf152	-0.685594	-1.60836	-10.7715	9.59718e-07
Letm2	-1.28715	-2.44046	-10.769	9.6211e-07
Taok2	-0.316144	-1.245	-10.7661	9.64414e-07
Tox3	-1.52171	-2.87131	-10.7518	9.78359e-07
Ackr4	-4.14929	-17.7444	-10.7516	9.78359e-07
Zfp362	-0.543863	-1.45787	-10.7449	9.85292e-07
Gnaq	-0.426455	-1.34393	-10.7415	9.88761e-07
Slbp	0.58586	1.50093	10.7397	9.90354e-07
Eln	-1.86892	-3.65258	-10.733	9.97866e-07
Itga6	-0.376442	-1.29814	-10.7261	1.00517e-06
Slc39a6	0.518991	1.43295	10.7243	1.00685e-06
Ski	-0.40184	-1.32119	-10.723	1.0069e-06
Elk4	-0.496702	-1.41098	-10.723	1.0069e-06
Ets1	0.31116	1.2407	10.7175	1.01115e-06
Stt3a	0.334638	1.26106	10.7041	1.02623e-06
Adam17	0.390092	1.31048	10.7037	1.02623e-06
Pgpep1	-0.660448	-1.58057	-10.7019	1.02768e-06
Itpr1	-0.550438	-1.46453	-10.6963	1.03352e-06
Cpsf2	0.383871	1.30484	10.6957	1.03377e-06
Hmgcs1	0.387118	1.30778	10.6756	1.05646e-06
Ncam1	-1.65798	-3.15574	-10.6744	1.05743e-06
Acta1	-3.09038	-8.51721	-10.6698	1.06176e-06
Stoml1	-0.515849	-1.42984	-10.6585	1.07414e-06
Il4i1	2.31992	4.99304	10.656	1.07688e-06
Irx3	-1.52471	-2.8773	-10.655	1.07767e-06
Fam111a	0.754347	1.68687	10.6452	1.08776e-06
Cdt1	1.0492	2.06938	10.6442	1.08813e-06
Saa3	4.61319	24.4742	10.6442	1.08813e-06
Cfap69	3.45844	10.9924	10.639	1.09399e-06
Ghr	-0.710661	-1.63655	-10.638	1.09467e-06
Ehd4	-0.427663	-1.34505	-10.6372	1.09509e-06
Gimap6	0.502238	1.41641	10.6353	1.09587e-06
Depp1	-1.23242	-2.3496	-10.6336	1.0973e-06
Tipin	0.608069	1.52422	10.6303	1.10121e-06
Psmd3	0.399119	1.3187	10.6093	1.12618e-06
Epn2	-0.559036	-1.47328	-10.6075	1.12809e-06
Rnf19b	0.595441	1.51093	10.5972	1.14098e-06
Osbpl2	-0.488801	-1.40328	-10.5927	1.14555e-06
Irf2bpl	0.748914	1.68053	10.5895	1.14843e-06
Map3k1	-0.501703	-1.41588	-10.5812	1.15827e-06
Ip6k1	-0.432253	-1.34934	-10.5795	1.16016e-06
Gm15222	-2.68691	-6.43932	-10.5701	1.17193e-06
Klhl3	-1.0921	-2.13184	-10.5593	1.18436e-06
Enpp2	0.811002	1.75443	10.5578	1.18597e-06
5031439G07Rik	-0.346179	-1.27119	-10.5573	1.18606e-06
Trim16	-0.969704	-1.95844	-10.5539	1.19003e-06
Rgcc	-1.09314	-2.13337	-10.5538	1.19003e-06
Nfkbie	0.640066	1.5584	10.5446	1.20061e-06
Tfpi	0.526678	1.44061	10.5438	1.20111e-06
Dok4	-0.526094	-1.44002	-10.5277	1.22366e-06
Tuba1a	0.523474	1.43741	10.5266	1.22462e-06
Arhgef7	-0.393168	-1.31327	-10.5219	1.22956e-06
Abtb2	1.60405	3.03996	10.5181	1.23277e-06
Anxa5	-0.523253	-1.43719	-10.4965	1.26202e-06
Rfc5	0.796606	1.73701	10.4922	1.26744e-06
Mcm2	0.833388	1.78187	10.4896	1.27033e-06
Slc16a4	-1.13769	-2.20028	-10.4801	1.28383e-06
Dop1b	-0.605701	-1.52172	-10.4782	1.28621e-06
Ets2	-0.803023	-1.74475	-10.4693	1.29763e-06
Apobec3	0.648672	1.56772	10.4659	1.30147e-06
Snrpd1	0.534718	1.44866	10.4601	1.30825e-06
Tmem50a	-0.380402	-1.3017	-10.4601	1.30825e-06
Mcm5	0.936215	1.9135	10.4556	1.31451e-06
Ctsh	-0.342679	-1.26811	-10.4516	1.31713e-06
Cd2ap	-0.390823	-1.31114	-10.4482	1.32117e-06
Clec14a	-1.01796	-2.02505	-10.4468	1.32282e-06
Haus6	0.633277	1.55108	10.4397	1.33372e-06
Ptgis	-0.610841	-1.52715	-10.4379	1.3361e-06
2310033P09Rik	0.741737	1.67219	10.4365	1.33786e-06
Ajuba	-1.07187	-2.10216	-10.4344	1.34061e-06
Pla2g4a	0.437604	1.35435	10.4308	1.34592e-06
Clstn1	-0.361205	-1.2845	-10.4255	1.35284e-06
Idua	-0.399051	-1.31864	-10.4245	1.35379e-06
Cfb	4.44498	21.7808	10.4234	1.35495e-06
Ms4a6d	1.58267	2.99523	10.4217	1.35728e-06
Gm13091	-2.38203	-5.2127	-10.4125	1.3711e-06
Slfn4	2.68789	6.44372	10.4123	1.3711e-06
Per2	-0.815379	-1.75976	-10.4063	1.3799e-06
Gm47922	4.60605	24.3533	10.4042	1.38284e-06
Ccdc184	0.979397	1.97164	10.4038	1.38284e-06
Ccdc134	0.907523	1.87582	10.4016	1.38534e-06
2011-09-01	0.411404	1.32998	10.39	1.4019e-06
Mapk6	0.597825	1.51343	10.3896	1.40205e-06
Col8a1	-1.15088	-2.22049	-10.3885	1.40327e-06
Fn1	-1.05277	-2.07451	-10.3864	1.40618e-06
Ldhb	-0.879544	-1.83979	-10.3827	1.41141e-06
Scamp1	-0.468823	-1.38398	-10.3821	1.4118e-06
Cxxc5	-0.625105	-1.54232	-10.3798	1.41506e-06
B3gnt3	0.530662	1.44459	10.3781	1.41669e-06
Fam76a	-0.448212	-1.36435	-10.37	1.42824e-06
Itgb4	-1.19114	-2.28334	-10.3379	1.48279e-06
Ackr2	-1.85412	-3.61532	-10.3325	1.48752e-06
Camk1d	-1.04353	-2.06127	-10.3316	1.48865e-06
Sh3pxd2b	0.570102	1.48463	10.3304	1.48935e-06
Hadh	-0.514879	-1.42887	-10.3298	1.48981e-06
Gm10791	3.0053	8.02942	10.3229	1.50019e-06
Chaf1a	0.993921	1.99159	10.3227	1.50019e-06
Alg8	0.777385	1.71402	10.3223	1.50041e-06
Arhgef6	-0.836845	-1.78614	-10.3209	1.50224e-06
Tbl1xr1	-0.425416	-1.34296	-10.3153	1.51064e-06
Tbc1d23	-0.630752	-1.54837	-10.3149	1.51064e-06
Gm43672	-1.55576	-2.93988	-10.3145	1.51074e-06
Nop58	0.492389	1.40677	10.3117	1.51412e-06
Mrpl17	0.490501	1.40493	10.3115	1.51412e-06
Eif5a	0.43816	1.35488	10.3004	1.53243e-06
Hyou1	0.515954	1.42994	10.2942	1.5417e-06
Ddias	0.806091	1.74847	10.2934	1.5417e-06
Hsd17b11	-0.52668	-1.44061	-10.2787	1.56779e-06
Bbc3	-0.787482	-1.72606	-10.2761	1.57154e-06
Tubb2a	0.516901	1.43088	10.273	1.57607e-06
Myo1d	-0.457684	-1.37334	-10.2684	1.58435e-06
Dut	0.83695	1.78627	10.2649	1.59064e-06
Mfge8	-0.465086	-1.3804	-10.2608	1.59721e-06
Ssr2	0.390749	1.31107	10.2538	1.6089e-06
Mllt6	-0.575848	-1.49055	-10.2531	1.60977e-06
Trf	0.879498	1.83973	10.2503	1.61455e-06
Ppp1r9b	0.580536	1.4954	10.2474	1.61967e-06
Apex1	0.592295	1.50764	10.2465	1.62082e-06
Mamstr	0.778713	1.7156	10.2369	1.63585e-06
Zmym6	-0.544242	-1.45825	-10.2337	1.64093e-06
Lipo3	0.748604	1.68017	10.2323	1.64294e-06
Adgrg6	-1.42525	-2.68561	-10.2306	1.64505e-06
Tkfc	-0.996992	-1.99583	-10.2286	1.64678e-06
Foxh1	4.62598	24.6922	10.226	1.64957e-06
Eid1	-0.369161	-1.2916	-10.2257	1.64957e-06
Wdr81	-0.537711	-1.45167	-10.2201	1.65838e-06
Tcp11l2	-1.157	-2.22993	-10.2155	1.66515e-06
Arl6ip5	-0.31661	-1.2454	-10.212	1.6717e-06
Gkn3	-3.37668	-10.3868	-10.2084	1.67735e-06
Pear1	-0.373513	-1.2955	-10.2051	1.68241e-06
Sardh	-0.614129	-1.53063	-10.2039	1.68348e-06
Wnk2	-1.08831	-2.12624	-10.2009	1.68847e-06
Eif2s1	0.349455	1.27408	10.1957	1.69708e-06
Gpr146	-0.977659	-1.96927	-10.1946	1.69881e-06
Wdr59	0.57211	1.4867	10.1855	1.7159e-06
Map3k4	-0.444641	-1.36097	-10.1845	1.71644e-06
Tmem154	-0.655034	-1.57465	-10.1776	1.72912e-06
4931406P16Rik	-0.316747	-1.24552	-10.1768	1.73004e-06
Plxnd1	0.439321	1.35597	10.1754	1.73232e-06
Hmgcs2	-3.15794	-8.92555	-10.1733	1.7358e-06
Elf4	0.394604	1.31458	10.1731	1.7358e-06
Armcx4	0.557945	1.47217	10.168	1.74611e-06
Zmym3	-0.486703	-1.40124	-10.165	1.75044e-06
Lhfpl2	-0.373484	-1.29548	-10.157	1.76596e-06
Psme2	0.389894	1.3103	10.1569	1.76596e-06
Smtn	0.307697	1.23773	10.1552	1.76896e-06
Lamb1	0.333243	1.25984	10.1514	1.7758e-06
Cse1l	0.394347	1.31435	10.1506	1.77679e-06
Tnfrsf10b	0.378561	1.30004	10.1475	1.78294e-06
Btbd3	-0.756777	-1.68971	-10.1467	1.78398e-06
Gm38414	1.58813	3.0066	10.1284	1.82275e-06
Srsf1	0.385982	1.30675	10.1239	1.83215e-06
Gins2	0.957752	1.94228	10.1115	1.85615e-06
Ddx39	0.613394	1.52985	10.1068	1.86538e-06
Myef2	0.448488	1.36461	10.1044	1.87022e-06
Ddx21	0.372777	1.29484	10.1032	1.87229e-06
Selenoo	-0.613345	-1.5298	-10.1026	1.87229e-06
Pecam1	-0.390524	-1.31087	-10.1025	1.87229e-06
Hmbs	0.616108	1.53273	10.0896	1.9013e-06
Rnf19a	-0.414485	-1.33282	-10.0806	1.92054e-06
Nqo1	-0.947848	-1.92899	-10.0777	1.92647e-06
Shc1	-0.371133	-1.29337	-10.0767	1.92808e-06
Bcl6	1.47654	2.78281	10.0733	1.93474e-06
Gm20300	-0.81602	-1.76054	-10.0667	1.94837e-06
Pde12	0.525672	1.4396	10.0647	1.95173e-06
Slc30a4	0.380936	1.30219	10.0609	1.95936e-06
Fen1	1.01157	2.0161	10.0597	1.96059e-06
Mcm4	0.888932	1.85181	10.0552	1.97099e-06
Raet1d	0.958883	1.9438	10.0481	1.98678e-06
Suv39h1	0.75986	1.69333	10.0461	1.99033e-06
Hbp1	-0.491301	-1.40571	-10.0355	2.01521e-06
Appl2	-0.611744	-1.52811	-10.0327	2.02145e-06
Rnf167	-0.607257	-1.52336	-10.0302	2.02709e-06
Sephs2	0.523207	1.43715	10.0276	2.03241e-06
Eif4ebp2	-0.289285	-1.22203	-10.0263	2.03433e-06
Nt5dc2	0.687293	1.61026	10.0203	2.04821e-06
Ehd3	0.662063	1.58234	10.0189	2.05102e-06
Magix	-1.55642	-2.94123	-10.0165	2.05546e-06
Stk3	0.371399	1.29361	10.0001	2.09347e-06
Stx2	-0.520759	-1.43471	-9.99995	2.09347e-06
Arl4a	-0.891052	-1.85453	-9.99193	2.11036e-06
St6galnac2	-0.677634	-1.59951	-9.98777	2.12061e-06
Ptgr1	1.47851	2.78661	9.98555	2.12391e-06
Tle2	-1.13304	-2.19321	-9.982	2.13169e-06
Traf3ip2	1.04993	2.07043	9.97885	2.13929e-06
Clvs1	3.55801	11.7779	9.9515	2.20635e-06
Bola2	0.631555	1.54923	9.94672	2.21833e-06
Prkab2	-0.887374	-1.84981	-9.94491	2.22208e-06
Ildr2	1.05659	2.08002	9.93665	2.24268e-06
Dhx9	0.348938	1.27362	9.93596	2.24371e-06
Slc25a23	-1.03532	-2.04957	-9.92964	2.25868e-06
Sertad4	-1.21802	-2.32627	-9.92942	2.25868e-06
Noct	0.77147	1.70701	9.92458	2.26608e-06
Tox	-2.33076	-5.03069	-9.92378	2.26746e-06
Pdcd4	-1.07254	-2.10313	-9.91936	2.27834e-06
Cdc123	0.482439	1.3971	9.91816	2.2809e-06
Bora	0.937789	1.91559	9.91301	2.2946e-06
2009-09-01	0.639179	1.55744	9.90808	2.30648e-06
Cfl1	0.355057	1.27904	9.90219	2.32285e-06
Tubg1	0.534998	1.44894	9.90177	2.32316e-06
Nudcd1	0.51608	1.43006	9.89816	2.33288e-06
Zfp950	-0.808613	-1.75153	-9.89708	2.33419e-06
Casp12	-0.599874	-1.51558	-9.89698	2.33419e-06
Stoml2	0.464881	1.3802	9.89676	2.33419e-06
Rnf122	1.05963	2.08439	9.89499	2.33851e-06
Phf20l1	-0.365059	-1.28793	-9.88585	2.36392e-06
Fam13a	-1.58824	-3.00682	-9.88517	2.36501e-06
Gm39090	1.06882	2.09771	9.88436	2.36647e-06
Pdk2	-1.1386	-2.20167	-9.8809	2.37595e-06
Ube2f	0.487647	1.40216	9.87624	2.38705e-06
Mybl2	1.29721	2.45752	9.87141	2.39834e-06
Afap1l2	-0.804696	-1.74678	-9.87131	2.39834e-06
Vps13d	-0.488818	-1.40329	-9.86548	2.41328e-06
Rfc2	0.437181	1.35396	9.86478	2.41446e-06
Arhgef28	-0.428561	-1.34589	-9.8612	2.42451e-06
Tmem258	0.522231	1.43617	9.86025	2.42649e-06
Six1	-1.77555	-3.4237	-9.85223	2.44646e-06
Lrp3	-1.56689	-2.96265	-9.8459	2.46432e-06
Mr1	-0.640954	-1.55936	-9.83523	2.49611e-06
Phldb1	-0.725442	-1.65341	-9.83282	2.5028e-06
Kpnb1	0.347064	1.27197	9.83013	2.5094e-06
Pgm2	0.427967	1.34534	9.8269	2.51675e-06
Gaa	-0.447875	-1.36403	-9.82575	2.51944e-06
Mfsd2a	1.99241	3.97901	9.82468	2.52188e-06
Cdc45	1.07154	2.10168	9.82405	2.52289e-06
Tcof1	0.475338	1.39024	9.82374	2.52289e-06
Ifrd1	0.472811	1.38781	9.8222	2.52685e-06
She	-0.352961	-1.27718	-9.82173	2.52735e-06
Ccne2	1.01502	2.02093	9.81951	2.53194e-06
Mnat1	-0.488671	-1.40315	-9.81942	2.53194e-06
Lrrc32	-0.410562	-1.3292	-9.81488	2.5445e-06
Foxp2	-1.83091	-3.55761	-9.80037	2.58288e-06
Ezh2	0.823381	1.76955	9.79258	2.60488e-06
Mmp13	4.19699	18.3409	9.79223	2.60488e-06
Gm11716	3.01027	8.05714	9.79051	2.60847e-06
Abcd1	-0.610767	-1.52707	-9.78341	2.63021e-06
Mpzl1	-0.427473	-1.34488	-9.77481	2.65623e-06
Elovl5	-0.297809	-1.22928	-9.77347	2.65974e-06
Fbln5	-1.72227	-3.29955	-9.77102	2.66707e-06
Cdk2	0.511326	1.42536	9.76903	2.67284e-06
Nr4a1	-0.693631	-1.61735	-9.7632	2.68767e-06
Cyth4	0.503901	1.41804	9.76318	2.68767e-06
Cyp1a1	-0.886979	-1.8493	-9.76251	2.68893e-06
Jam2	1.15794	2.23139	9.75838	2.70215e-06
Psmd8	0.353585	1.27773	9.75201	2.71899e-06
Arntl	0.551186	1.46529	9.74393	2.74295e-06
Prim1	0.761898	1.69572	9.74193	2.74799e-06
Lgals9	0.589875	1.50512	9.74034	2.75254e-06
Rpn2	0.361085	1.28439	9.73449	2.77004e-06
Kcne3	1.13602	2.19773	9.72995	2.78303e-06
Mapk14	-0.348754	-1.27346	-9.72575	2.79594e-06
Gimap5	0.447436	1.36361	9.72402	2.80089e-06
Hspa13	0.445872	1.36214	9.72259	2.80402e-06
Spats2l	-1.09664	-2.13855	-9.72032	2.81006e-06
Dgka	-0.497924	-1.41218	-9.71741	2.81743e-06
Stat4	1.98432	3.95675	9.71567	2.82254e-06
Cacybp	0.388201	1.30876	9.70481	2.85897e-06
Mmrn1	-1.14689	-2.21436	-9.70267	2.86576e-06
Slco2b1	-1.2019	-2.30042	-9.69591	2.88637e-06
Vsig10	-0.449139	-1.36523	-9.69446	2.89067e-06
Cdr2	0.35949	1.28297	9.68858	2.91157e-06
Sh2d5	2.04674	4.13172	9.68798	2.91271e-06
Rcan3	-0.416015	-1.33424	-9.68007	2.93919e-06
Cd74	2.74514	6.70456	9.67247	2.96362e-06
Myo9a	-0.49637	-1.41066	-9.66583	2.98573e-06
Fndc3b	0.369332	1.29175	9.66494	2.98801e-06
Prdm1	-0.785085	-1.72319	-9.66323	2.99232e-06
Kmt5a	0.446288	1.36253	9.65531	3.01849e-06
Trpm6	-0.513512	-1.42752	-9.6502	3.03617e-06
Nfyb	0.713709	1.64002	9.64853	3.03924e-06
Fkbp10	0.580578	1.49545	9.6446	3.05006e-06
Rpa2	0.722394	1.64992	9.64247	3.05731e-06
Myd88	0.567212	1.48166	9.63997	3.06372e-06
Gsta4	-0.803494	-1.74532	-9.6371	3.07398e-06
Cyhr1	-0.359568	-1.28304	-9.63537	3.07969e-06
Xpc	-0.705875	-1.63113	-9.63443	3.08108e-06
Fndc3a	-0.48333	-1.39797	-9.6341	3.08122e-06
Mturn	-0.792843	-1.73249	-9.63283	3.08428e-06
Npc1	0.35483	1.27883	9.63241	3.08443e-06
Tceal9	-0.543961	-1.45797	-9.63154	3.08556e-06
Pard3b	-1.08683	-2.12407	-9.63019	3.0898e-06
Bmpr2	-0.67762	-1.5995	-9.62513	3.10657e-06
Dusp16	0.544364	1.45838	9.62047	3.12064e-06
Tox4	0.295776	1.22755	9.61664	3.13476e-06
Rel	0.589535	1.50476	9.61641	3.13476e-06
Tpi1	0.626178	1.54347	9.61174	3.15264e-06
Atp8b3	2.98498	7.91717	9.61047	3.15663e-06
Zfpm1	-0.510138	-1.42419	-9.60298	3.18388e-06
Kdelr2	0.367178	1.28983	9.59942	3.19745e-06
Ttc38	-0.906177	-1.87407	-9.59408	3.21729e-06
Arhgef10	-0.442611	-1.35906	-9.59238	3.2203e-06
Mindy4	0.696767	1.62087	9.59235	3.2203e-06
St8sia6	0.445226	1.36153	9.58	3.2644e-06
Prex2	-0.492872	-1.40724	-9.5775	3.27384e-06
Epdr1	-0.796589	-1.73699	-9.57652	3.27648e-06
Cplx2	-0.937196	-1.9148	-9.57205	3.29343e-06
Gsn	-0.526449	-1.44038	-9.57001	3.30096e-06
Lfng	-1.16901	-2.24858	-9.56563	3.31733e-06
H2-Q6	0.832304	1.78053	9.56287	3.32678e-06
Pole	0.978283	1.97012	9.55746	3.34532e-06
Gm32688	-1.34621	-2.54244	-9.55459	3.35408e-06
Lrrc59	0.474685	1.38962	9.5512	3.36641e-06
Tomm40	0.466371	1.38163	9.54549	3.38274e-06
Trim28	0.315268	1.24424	9.54106	3.39853e-06
Zrsr1	-0.953506	-1.93657	-9.53818	3.41006e-06
Cct2	0.33932	1.26516	9.53048	3.43942e-06
Ano6	-0.304592	-1.23507	-9.52653	3.45593e-06
Pcna	0.671537	1.59277	9.52505	3.46134e-06
Arhgef12	-0.363143	-1.28623	-9.52358	3.46672e-06
Dpp8	-0.303791	-1.23438	-9.52107	3.47683e-06
Arhgdib	0.474039	1.38899	9.51998	3.4792e-06
Rassf9	0.476463	1.39133	9.51764	3.48856e-06
Gbp6	1.21483	2.32114	9.51599	3.49479e-06
Prep	0.372104	1.29424	9.5108	3.51339e-06
Cd82	0.479893	1.39464	9.50964	3.5149e-06
Stc2	-2.76226	-6.7846	-9.50936	3.5149e-06
Atp6v0e2	-0.758024	-1.69117	-9.50483	3.52977e-06
Lrp5	-0.576487	-1.49121	-9.5047	3.52977e-06
Cct7	0.359028	1.28256	9.5027	3.53772e-06
Mvb12b	-0.531335	-1.44527	-9.50041	3.5444e-06
Hdlbp	0.303039	1.23374	9.49982	3.54587e-06
Gstt1	1.21449	2.32059	9.49832	3.55153e-06
Abca9	-3.56951	-11.8721	-9.49532	3.56418e-06
Ophn1	-0.546519	-1.46056	-9.49504	3.56418e-06
Thsd1	0.308502	1.23842	9.49208	3.57278e-06
Nck2	-0.631491	-1.54916	-9.48982	3.58205e-06
Ampd2	0.414898	1.3332	9.4854	3.60154e-06
Raet1e	0.925289	1.89906	9.48326	3.60904e-06
Ndrg3	-0.405231	-1.3243	-9.48213	3.61247e-06
Manf	0.454802	1.37059	9.48197	3.61247e-06
Pter	0.759625	1.69305	9.48011	3.61864e-06
Entpd1	-0.50394	-1.41808	-9.47935	3.61957e-06
Myo19	0.679474	1.60156	9.47899	3.61996e-06
Grap	-0.552972	-1.4671	-9.47032	3.65471e-06
Tex2	0.387349	1.30799	9.46773	3.66446e-06
Sema6a	0.800121	1.74125	9.46487	3.67692e-06
Tfdp1	0.477458	1.39229	9.46204	3.68657e-06
Slc49a4	-0.55781	-1.47203	-9.46017	3.69162e-06
Gm44220	-2.33314	-5.039	-9.45862	3.69778e-06
Prim2	0.794122	1.73402	9.45713	3.70369e-06
Tbc1d16	-0.456001	-1.37173	-9.45516	3.70936e-06
Pgrmc1	-0.376781	-1.29844	-9.45321	3.71604e-06
Endov	-0.583698	-1.49869	-9.4513	3.72265e-06
Slc6a9	-2.00542	-4.01505	-9.44805	3.73591e-06
AI480526	-1.13938	-2.20287	-9.44487	3.7502e-06
Mindy2	-0.405545	-1.32459	-9.44268	3.75694e-06
Pls3	-0.587164	-1.50229	-9.44173	3.76025e-06
Acvr1	-0.523924	-1.43786	-9.4358	3.78701e-06
Gmfg	1.50793	2.84401	9.43301	3.79542e-06
Ndufa8	0.500195	1.4144	9.4327	3.79559e-06
Exoc3l2	-1.42251	-2.68052	-9.43141	3.79863e-06
Rpsa	0.39382	1.31387	9.42958	3.80574e-06
Arpc1b	0.344208	1.26945	9.42512	3.82343e-06
Fgfr1op	0.871879	1.83005	9.421	3.83792e-06
Tgfbr3	-0.774996	-1.71119	-9.42065	3.83829e-06
Ccm2l	0.4056	1.32464	9.41983	3.84106e-06
Ank2	6.04417	65.9899	9.41756	3.85118e-06
Ago4	-0.855594	-1.8095	-9.41553	3.86014e-06
Mgst1	-0.47869	-1.39348	-9.41447	3.86413e-06
Mfsd13a	0.679963	1.6021	9.41329	3.86873e-06
Dnajb9	0.373394	1.2954	9.41263	3.87071e-06
Gal	4.36809	20.6502	9.40691	3.89585e-06
Ctc1	0.457448	1.37311	9.39716	3.93926e-06
Ramp2	-0.702584	-1.62742	-9.39565	3.94573e-06
Snx30	-0.702711	-1.62756	-9.39098	3.96732e-06
Slfn9	1.08043	2.11466	9.38729	3.98244e-06
Tmem45a	1.0518	2.07312	9.38501	3.99161e-06
Zfp651	-1.03935	-2.0553	-9.38327	3.9957e-06
Paqr5	-0.861774	-1.81727	-9.38315	3.9957e-06
Nedd8	0.355621	1.27954	9.3699	4.06056e-06
Mafk	-0.725196	-1.65312	-9.36803	4.06842e-06
Trim27	0.442862	1.3593	9.3679	4.06842e-06
Lynx1	-0.669666	-1.5907	-9.36718	4.07087e-06
Klhdc8b	-0.877797	-1.83757	-9.35848	4.11511e-06
Rnf144a	-0.813673	-1.75768	-9.35694	4.12061e-06
Ppp2r5b	0.402746	1.32202	9.34829	4.16516e-06
Hus1	0.421561	1.33938	9.34409	4.18697e-06
Pabpc1	0.326869	1.25429	9.33367	4.23777e-06
Tnfrsf11b	2.83853	7.15289	9.33102	4.24968e-06
Bbs2	-0.850187	-1.80273	-9.32302	4.28897e-06
Hspb8	0.378782	1.30024	9.31603	4.32176e-06
Krtcap2	0.441165	1.3577	9.31487	4.32651e-06
Anks1	-0.436103	-1.35294	-9.31411	4.32933e-06
Mib1	-0.340658	-1.26633	-9.31103	4.34251e-06
Ddost	0.33875	1.26466	9.30984	4.34789e-06
Spg20	-0.54945	-1.46353	-9.30694	4.36316e-06
BC030867	1.18081	2.26704	9.30648	4.36428e-06
Vmac	-0.867853	-1.82495	-9.30315	4.38057e-06
Tmod2	-0.58326	-1.49823	-9.30004	4.39408e-06
Smad9	-2.22593	-4.67813	-9.29976	4.39417e-06
Zgrf1	0.653372	1.57284	9.29746	4.40614e-06
Fosl2	0.494733	1.40906	9.29663	4.40946e-06
Impact	-0.471507	-1.38656	-9.29138	4.43569e-06
Pml	0.380633	1.30191	9.29079	4.43765e-06
Nsmaf	-0.424723	-1.34231	-9.28779	4.45384e-06
Ube2h	-0.544886	-1.45891	-9.28216	4.48358e-06
Tmem106b	-0.370405	-1.29272	-9.28201	4.48358e-06
Tapbp	0.382728	1.30381	9.28136	4.4859e-06
Nipsnap3b	0.481922	1.3966	9.27617	4.51392e-06
Mrpl45	0.415928	1.33416	9.2715	4.53413e-06
Zfp652	-0.36619	-1.28894	-9.2683	4.55198e-06
Sema3e	-2.54629	-5.84131	-9.26501	4.57044e-06
Nasp	0.586603	1.50171	9.26407	4.57453e-06
Ephx1	-1.49159	-2.81198	-9.25933	4.59756e-06
Dynlt1f	0.941729	1.92083	9.25927	4.59756e-06
Dennd1a	-0.557548	-1.47177	-9.25378	4.6282e-06
Mrgpre	-0.762123	-1.69598	-9.25157	4.63989e-06
Cs	0.343907	1.26919	9.24423	4.68113e-06
Prpf31	0.422599	1.34034	9.23888	4.71147e-06
Ly6c1	-1.01084	-2.01509	-9.23806	4.71501e-06
Sec14l2	1.02841	2.03977	9.23674	4.72125e-06
Prrc2b	-0.327238	-1.25461	-9.23655	4.72125e-06
Rnf130	-0.453781	-1.36962	-9.23394	4.7328e-06
Slc25a24	0.474685	1.38961	9.23271	4.73817e-06
Pkp4	-0.466244	-1.38151	-9.23258	4.73817e-06
Apbb1	-0.662255	-1.58255	-9.23134	4.74057e-06
Ly75	0.633229	1.55103	9.22957	4.74907e-06
Adgra3	-0.337051	-1.26317	-9.22488	4.77234e-06
Fhl3	0.683284	1.60579	9.22404	4.77608e-06
Mcm7	0.831623	1.77969	9.22216	4.78317e-06
Nudt12	-0.687506	-1.6105	-9.22101	4.78842e-06
Esm1	-1.76055	-3.38828	-9.22082	4.78842e-06
Klhl4	-0.407971	-1.32682	-9.22057	4.78842e-06
Lats2	-0.493316	-1.40768	-9.21634	4.81397e-06
Atad5	0.874598	1.8335	9.21476	4.82083e-06
Ece1	0.454305	1.37012	9.21249	4.83353e-06
Spag1	-0.840302	-1.79042	-9.21229	4.83353e-06
Ccrl2	1.04892	2.06898	9.20711	4.86388e-06
Ddx28	0.785473	1.72366	9.20675	4.8645e-06
Pgghg	-0.685934	-1.60874	-9.20289	4.88806e-06
Rfk	0.503871	1.41801	9.20014	4.90278e-06
Fam43a	-0.78371	-1.72155	-9.19827	4.91008e-06
Adrb2	-1.17397	-2.25632	-9.19412	4.9307e-06
Egr3	-1.49012	-2.80913	-9.18836	4.9605e-06
Ifi203	-1.0281	-2.03934	-9.1831	4.99225e-06
Pprc1	0.471734	1.38678	9.1789	5.01713e-06
Ccnd2	-0.608751	-1.52494	-9.17738	5.02395e-06
Insr	-0.363806	-1.28682	-9.16965	5.06774e-06
Itga1	-0.665933	-1.58659	-9.16925	5.0688e-06
Pbld1	-3.32191	-9.99989	-9.16873	5.0706e-06
Bmp1	0.429949	1.34719	9.16468	5.0952e-06
Rfwd3	0.380187	1.30151	9.16356	5.10077e-06
Galnt1	0.381995	1.30314	9.15639	5.14323e-06
Vwa1	-0.585941	-1.50102	-9.15215	5.16784e-06
C1rl	3.81522	14.0765	9.15112	5.17286e-06
Noc4l	0.576763	1.4915	9.1391	5.252e-06
Srsf3	0.351655	1.27602	9.1371	5.26261e-06
Hapln3	-1.53007	-2.888	-9.12936	5.31426e-06
Itsn1	-0.377505	-1.29909	-9.12834	5.31975e-06
Lacc1	1.22695	2.34071	9.12698	5.32774e-06
Pgf	0.34497	1.27012	9.12522	5.33864e-06
Mrpl52	0.992847	1.99011	9.11725	5.38364e-06
Uaca	-0.413127	-1.33157	-9.11603	5.39071e-06
Gpm6a	-2.24334	-4.73492	-9.11517	5.39516e-06
Exosc2	0.473179	1.38816	9.11043	5.42437e-06
Adss	-0.352503	-1.27677	-9.10239	5.47991e-06
Arhgef18	-0.500717	-1.41492	-9.10178	5.48265e-06
H2-Q4	0.606879	1.52296	9.09949	5.49437e-06
Lrrc8a	-0.528464	-1.44239	-9.09938	5.49437e-06
Nfkbib	0.663879	1.58434	9.09323	5.53525e-06
Abca3	-0.411075	-1.32968	-9.09224	5.53889e-06
Gale	0.576556	1.49128	9.09107	5.54584e-06
Vars	0.519123	1.43308	9.08885	5.56068e-06
Iqce	-0.495173	-1.40949	-9.08166	5.60568e-06
Nbdy	-0.493553	-1.40791	-9.07381	5.66186e-06
Zadh2	-0.387784	-1.30838	-9.07062	5.68052e-06
Sccpdh	0.417052	1.3352	9.07054	5.68052e-06
Psors1c2	3.05552	8.31388	9.0704	5.68052e-06
Recql4	1.06254	2.0886	9.06892	5.68997e-06
Zeb2	0.487336	1.40185	9.06244	5.73063e-06
Hat1	0.761569	1.69533	9.06065	5.74267e-06
Rad23b	0.312069	1.24149	9.05968	5.74822e-06
Xpr1	-0.395318	-1.31523	-9.05142	5.80927e-06
Tspan17	-0.596707	-1.51226	-9.04728	5.83817e-06
Hps3	-0.455742	-1.37149	-9.04617	5.84501e-06
Dpagt1	0.418603	1.33663	9.04333	5.86368e-06
Arid4a	-0.47166	-1.3867	-9.03638	5.91546e-06
Adam9	0.429531	1.3468	9.02625	5.9915e-06
Cd109	-1.12411	-2.17967	-9.02476	5.99968e-06
Heg1	-0.488442	-1.40293	-9.0191	6.0401e-06
Mmrn2	-0.362686	-1.28582	-9.01405	6.07572e-06
Tmed9	0.282599	1.21638	9.01155	6.09241e-06
Arhgef37	-1.28524	-2.43722	-9.01007	6.10259e-06
Tmem8b	-0.723231	-1.65088	-9.0095	6.10259e-06
Rcn1	0.289088	1.22187	9.00946	6.10259e-06
Nck1	0.432315	1.3494	9.00936	6.10259e-06
Tmem123	0.293735	1.22581	9.00776	6.11384e-06
Farsb	0.506235	1.42034	9.00717	6.11673e-06
Rps4l	0.689805	1.61307	8.9947	6.21346e-06
St3gal6	-0.537044	-1.451	-8.9942	6.21566e-06
Tgfb1	0.558815	1.47306	8.98831	6.25919e-06
Vegfd	-1.55124	-2.93068	-8.98812	6.25919e-06
Gda	-0.730643	-1.65938	-8.98672	6.267e-06
Cttnbp2nl	-0.411972	-1.3305	-8.98521	6.27374e-06
Oip5os1	-0.370793	-1.29306	-8.98443	6.27656e-06
Ipo9	0.31049	1.24013	8.98326	6.28426e-06
Caskin2	0.319455	1.24786	8.9827	6.28707e-06
Akr1c14	-0.626618	-1.54394	-8.97277	6.36666e-06
Naglu	-0.569066	-1.48356	-8.96927	6.39299e-06
Halr1	4.80458	27.9462	8.96513	6.42293e-06
Ism1	-1.91328	-3.76664	-8.96216	6.44488e-06
Ly6a	0.382557	1.30365	8.95699	6.48638e-06
Ccdc157	-0.52554	-1.43947	-8.95622	6.49108e-06
Abtb1	-0.700637	-1.62522	-8.95233	6.51651e-06
Relb	0.575074	1.48975	8.94424	6.58105e-06
Inhba	2.25744	4.78143	8.93398	6.65877e-06
Ssr4	0.364872	1.28777	8.93185	6.67215e-06
Mgp	-1.0205	-2.02862	-8.92928	6.69351e-06
Psmd1	0.318759	1.24726	8.91807	6.78847e-06
Jdp2	-0.762471	-1.69639	-8.91634	6.80243e-06
Tspo	0.505813	1.41992	8.90744	6.8771e-06
Atp5g3	0.316831	1.24559	8.90611	6.88522e-06
Incenp	1.03406	2.04778	8.89651	6.96664e-06
Mkrn1	-0.354413	-1.27847	-8.89638	6.96664e-06
Efemp1	-2.42903	-5.38532	-8.89383	6.98887e-06
Foxo4	-0.572733	-1.48734	-8.8928	6.99649e-06
Mgst3	-0.719569	-1.64669	-8.89082	7.01105e-06
Zfp521	-0.606712	-1.52279	-8.89037	7.01317e-06
Dusp8	0.605947	1.52198	8.88937	7.02055e-06
Ndst1	0.497239	1.41151	8.87905	7.11182e-06
Col5a2	-0.938968	-1.91716	-8.87865	7.11346e-06
Pglyrp1	1.07618	2.10844	8.87773	7.12011e-06
Neo1	-0.808204	-1.75103	-8.8754	7.13612e-06
Eny2	0.392819	1.31296	8.87042	7.183e-06
Fblim1	0.397222	1.31697	8.86866	7.19804e-06
Slain2	-0.428621	-1.34595	-8.86569	7.22065e-06
Prmt1	0.436951	1.35374	8.86162	7.25662e-06
Slc39a3	-0.413156	-1.3316	-8.86097	7.26082e-06
Prkd3	-0.296623	-1.22827	-8.85688	7.29718e-06
Taf2	0.370804	1.29307	8.85154	7.34644e-06
Bend7	-0.574133	-1.48878	-8.84983	7.36144e-06
Dock9	-0.467787	-1.38299	-8.84067	7.43849e-06
Elovl6	0.700033	1.62454	8.83932	7.44997e-06
Pxdc1	-0.82125	-1.76694	-8.83674	7.47416e-06
Hspa5	0.408922	1.32769	8.83376	7.49903e-06
Irf5	1.36572	2.57705	8.83283	7.50511e-06
Rwdd4a	0.429999	1.34723	8.83111	7.52058e-06
Rmnd5b	-0.479412	-1.39418	-8.82988	7.53012e-06
Fgf11	-1.5382	-2.90431	-8.82973	7.53012e-06
Med15	0.411544	1.33011	8.82926	7.53261e-06
Fendrr	-1.16253	-2.23849	-8.82696	7.55422e-06
Sptlc2	-0.308737	-1.23862	-8.82419	7.57836e-06
Clcn3	-0.324854	-1.25254	-8.82197	7.5991e-06
Hsd17b7	0.71509	1.64159	8.82175	7.5991e-06
Rrm1	0.739731	1.66986	8.8179	7.63489e-06
Umps	0.662343	1.58265	8.81491	7.66162e-06
Ninj1	0.381738	1.30291	8.81321	7.67485e-06
Chek1	0.792369	1.73192	8.81123	7.69339e-06
Mre11a	0.422694	1.34043	8.80706	7.73438e-06
Tpcn1	-0.359893	-1.28333	-8.80459	7.7571e-06
Xbp1	0.608398	1.52457	8.80172	7.78309e-06
Bpgm	-0.800236	-1.74139	-8.80073	7.79135e-06
Crispld2	4.73851	26.6952	8.79782	7.81558e-06
Clspn	1.06572	2.09321	8.7978	7.81558e-06
Hnrnpa1	0.28947	1.22219	8.79637	7.8261e-06
Gm14137	4.11862	17.3712	8.79598	7.82794e-06
Cep68	-0.496304	-1.41059	-8.79543	7.83036e-06
Mcfd2	0.324606	1.25232	8.79507	7.83036e-06
P3h2	1.91471	3.77038	8.79507	7.83036e-06
Cyb561a3	-0.479956	-1.3947	-8.79258	7.85251e-06
Mtcp1	-1.04847	-2.06833	-8.79095	7.86283e-06
Mtmr11	0.499342	1.41357	8.7849	7.92153e-06
Btbd7	-0.410264	-1.32893	-8.77552	8.01783e-06
Tnfaip1	0.276922	1.21161	8.77409	8.03123e-06
Tnfrsf11a	1.50903	2.84619	8.77212	8.04564e-06
Pfkp	-0.358975	-1.28251	-8.7679	8.08785e-06
Lipa	0.340539	1.26623	8.76519	8.11067e-06
Hmgn1	0.36843	1.29095	8.76344	8.12532e-06
Zbtb39	-0.425402	-1.34295	-8.76197	8.13935e-06
Gadd45b	0.901994	1.86865	8.7597	8.16261e-06
Ldlr	0.395575	1.31547	8.75111	8.24774e-06
Xiap	0.298048	1.22948	8.74563	8.30572e-06
Dock11	-0.703874	-1.62887	-8.7444	8.31733e-06
Gba2	-0.514849	-1.42884	-8.74117	8.34248e-06
Oas1a	0.805659	1.74794	8.7398	8.3551e-06
Gm13056	-1.49734	-2.82322	-8.73943	8.35681e-06
Pigt	0.346465	1.27144	8.73352	8.418e-06
Scd2	0.332445	1.25915	8.73178	8.43314e-06
Adgrf5	-0.309116	-1.23895	-8.72792	8.47597e-06
Abce1	0.342406	1.26787	8.72735	8.47739e-06
Bid	0.792926	1.73258	8.72273	8.52548e-06
Tmem38a	-0.726093	-1.65415	-8.72263	8.52548e-06
Clic1	0.267962	1.20411	8.72051	8.54273e-06
Ube2g2	0.281955	1.21584	8.7182	8.56499e-06
Rrm2	1.21152	2.31582	8.70938	8.6576e-06
Khnyn	-0.33833	-1.26429	-8.70608	8.69224e-06
Tmem88b	-1.43928	-2.71186	-8.68989	8.86365e-06
Sun2	-0.490826	-1.40525	-8.68801	8.88419e-06
Slc9b2	-3.41315	-10.6527	-8.68277	8.94184e-06
Inpp1	-0.513918	-1.42792	-8.68202	8.94518e-06
Ccp110	0.391616	1.31186	8.67849	8.98113e-06
Arrb1	-0.569204	-1.4837	-8.67262	9.04738e-06
Kdm6b	0.458605	1.37421	8.66922	9.0817e-06
Strn3	-0.380235	-1.30155	-8.66582	9.11939e-06
Cuedc1	-0.651208	-1.57048	-8.66438	9.13319e-06
Prelid1	0.305351	1.23572	8.66209	9.15807e-06
Stmn2	1.51246	2.85297	8.66192	9.15807e-06
Slc41a2	1.25641	2.389	8.65726	9.20402e-06
Hmox1	-1.15069	-2.2202	-8.65143	9.25963e-06
5033426O07Rik	2.30239	4.93274	8.65012	9.27388e-06
Enpp5	-0.614623	-1.53116	-8.64514	9.32746e-06
Cep83	0.48281	1.39746	8.64261	9.35494e-06
Nfib	-0.451845	-1.36779	-8.63873	9.40037e-06
Ube2s	0.576466	1.49119	8.63363	9.46208e-06
Dcaf13	0.374137	1.29606	8.63014	9.50285e-06
Mcm10	0.962091	1.94813	8.62575	9.55578e-06
Ddx1	0.306868	1.23702	8.62343	9.58017e-06
Nabp1	1.22087	2.33088	8.62329	9.58017e-06
Pknox2	-1.13928	-2.20271	-8.62279	9.58399e-06
Nid2	-0.505286	-1.4194	-8.61967	9.62028e-06
Gse1	-0.554986	-1.46915	-8.61371	9.68942e-06
Cyld	-0.47294	-1.38793	-8.61278	9.69491e-06
Cry2	-0.524187	-1.43812	-8.61267	9.69491e-06
Mapk1ip1	-0.795197	-1.73531	-8.60979	9.72537e-06
Uso1	0.328751	1.25593	8.60775	9.74742e-06
Gpr137b	-0.481619	-1.39631	-8.60672	9.75559e-06
Gramd4	0.459438	1.37501	8.6066	9.75559e-06
Aktip	-0.557558	-1.47178	-8.60159	9.80568e-06
Asf1b	1.03475	2.04877	8.601	9.81086e-06
Tbc1d8	-0.514091	-1.42809	-8.5985	9.84241e-06
Eps8l1	-0.770463	-1.70582	-8.59637	9.8601e-06
Atad2	0.644622	1.56333	8.59523	9.86996e-06
Ube2m	0.339989	1.26575	8.59393	9.88214e-06
Lnpep	-0.458495	-1.37411	-8.59254	9.89862e-06
Sumo3	0.42614	1.34363	8.5878	9.95298e-06
Chst3	1.35871	2.56456	8.58243	1.00165e-05
Flt3l	-1.31019	-2.47974	-8.58155	1.0026e-05
Psat1	-0.507238	-1.42133	-8.57855	1.00594e-05
Dync1i2	0.311242	1.24078	8.57449	1.01112e-05
Fyn	-0.358401	-1.282	-8.57177	1.01471e-05
Slc16a1	0.438232	1.35494	8.56731	1.02051e-05
Tspan18	-0.749992	-1.68178	-8.56604	1.02202e-05
Mapk9	-0.34021	-1.26594	-8.5652	1.02293e-05
Hspa8	0.297184	1.22874	8.55669	1.03408e-05
Serpina3h	4.13421	17.5599	8.55566	1.03507e-05
Fbxo11	-0.302098	-1.23294	-8.55558	1.03507e-05
Hnrnpa2b1	0.278273	1.21274	8.55527	1.03523e-05
Prpf40a	0.313842	1.24301	8.55434	1.03627e-05
Lig1	0.845341	1.79669	8.55337	1.03738e-05
Tcf12	-0.310084	-1.23978	-8.55302	1.03758e-05
Prdx5	0.405325	1.32439	8.55278	1.03763e-05
Dpp9	0.34498	1.27013	8.55163	1.03901e-05
Hexb	-0.451937	-1.36788	-8.55066	1.04013e-05
Dna2	0.963247	1.94969	8.54956	1.04143e-05
Pbdc1	0.396685	1.31648	8.54376	1.04939e-05
Syt11	0.428476	1.34581	8.54277	1.05023e-05
Ubb	0.330605	1.25754	8.53492	1.06134e-05
Plk4	0.650196	1.56938	8.53356	1.06243e-05
Gpr155	-0.870597	-1.82842	-8.52978	1.06751e-05
Mrpl18	0.493589	1.40794	8.52808	1.06942e-05
Ccn4	0.782428	1.72002	8.52726	1.07006e-05
Nop10	0.419219	1.3372	8.52564	1.0722e-05
Iffo1	-0.494526	-1.40886	-8.52501	1.07284e-05
Rarres1	-2.46435	-5.51878	-8.52286	1.07515e-05
Parp3	0.413472	1.33189	8.51661	1.08343e-05
Lzts3	0.661573	1.58181	8.51123	1.0914e-05
Mmp25	-1.14299	-2.20838	-8.51017	1.09273e-05
Ccdc88a	0.474593	1.38953	8.50945	1.09321e-05
Zfp219	-0.563872	-1.47823	-8.50779	1.09546e-05
Fbxl3	-0.424072	-1.34171	-8.50706	1.09627e-05
Bex3	-0.803029	-1.74476	-8.5057	1.0974e-05
Eif2b2	0.417926	1.33601	8.5029	1.10113e-05
Gbp5	0.900561	1.86679	8.50094	1.10388e-05
Marveld1	-0.421303	-1.33914	-8.49921	1.10627e-05
Utp4	0.350141	1.27469	8.49851	1.10703e-05
Rbpms	-0.309282	-1.23909	-8.49739	1.10847e-05
Cct6a	0.317603	1.24626	8.47632	1.14016e-05
Pask	0.724614	1.65246	8.47539	1.14133e-05
1110002E22Rik	4.11001	17.2678	8.47287	1.14439e-05
Thap12	-0.292566	-1.22482	-8.47278	1.14439e-05
Ptk2	-0.295025	-1.22691	-8.47268	1.14439e-05
Serinc5	0.469465	1.3846	8.47234	1.14462e-05
Tmem51	0.503507	1.41766	8.4714	1.14581e-05
Ttc5	-0.450473	-1.36649	-8.46885	1.1493e-05
Mib2	-0.498864	-1.4131	-8.46885	1.1493e-05
Ptgs2os	1.86672	3.64703	8.46733	1.15114e-05
Cnst	-0.666054	-1.58673	-8.46732	1.15114e-05
Plscr2	-0.716204	-1.64285	-8.46367	1.15582e-05
Ptprn	0.42489	1.34247	8.45783	1.16373e-05
Plekhn1	-0.531157	-1.44509	-8.45451	1.16822e-05
Psme3	0.363343	1.2864	8.45398	1.16876e-05
Piwil2	1.60896	3.05032	8.4499	1.17491e-05
Ern1	0.42011	1.33803	8.44817	1.17643e-05
Agpat5	-0.358081	-1.28172	-8.44329	1.1843e-05
Tnk2	-0.4385	-1.3552	-8.44197	1.18619e-05
Stk4	0.393029	1.31315	8.44167	1.18635e-05
Fam193a	-0.350106	-1.27465	-8.44061	1.18745e-05
C2cd2	-0.301612	-1.23252	-8.43575	1.19501e-05
Ost4	0.325421	1.25303	8.43292	1.19916e-05
Kcnf1	1.19056	2.28242	8.43217	1.2001e-05
Mpv17	-0.527046	-1.44098	-8.4308	1.20175e-05
Ptp4a2	0.351045	1.27548	8.42781	1.20619e-05
Tinagl1	-1.18123	-2.2677	-8.42216	1.21491e-05
Serpina3n	4.31266	19.8719	8.41777	1.22113e-05
Sntb1	3.35414	10.2258	8.41742	1.22139e-05
Plekho1	0.982374	1.97571	8.41415	1.22677e-05
Pisd	0.339461	1.26528	8.41298	1.22846e-05
Ahcy	0.779627	1.71669	8.41119	1.23106e-05
Rab20	1.06602	2.09365	8.4111	1.23106e-05
Slco1c1	-0.952889	-1.93574	-8.4088	1.23405e-05
Swi5	0.354704	1.27872	8.40741	1.23614e-05
Uba1	0.316658	1.24544	8.40553	1.23876e-05
Ralgps2	-1.03948	-2.05549	-8.40525	1.2389e-05
Ap3m2	-0.703309	-1.62824	-8.39875	1.2494e-05
Snrnp40	0.40235	1.32166	8.39223	1.26039e-05
Qdpr	0.40629	1.32527	8.39059	1.26298e-05
Lepr	-1.24658	-2.37279	-8.38856	1.26594e-05
Ankrd50	-0.42902	-1.34632	-8.38816	1.266e-05
Pacs2	-0.386405	-1.30713	-8.38575	1.26958e-05
Zfp36l1	0.42571	1.34323	8.38348	1.27299e-05
Bysl	0.480376	1.39511	8.38272	1.27401e-05
Camsap2	-0.288761	-1.22159	-8.38191	1.27512e-05
Mroh1	-0.401173	-1.32058	-8.37865	1.28074e-05
Sirpa	-0.99693	-1.99575	-8.37394	1.28791e-05
Parp9	0.53864	1.4526	8.37312	1.28871e-05
Serinc1	-0.265468	-1.20203	-8.37099	1.29192e-05
Hcfc1r1	-0.932966	-1.9092	-8.36976	1.29383e-05
March2	-0.36648	-1.2892	-8.36632	1.29949e-05
Dsp	-1.59429	-3.01947	-8.36382	1.30303e-05
Ammecr1	0.488019	1.40252	8.36109	1.30741e-05
Gm10030	1.4549	2.74137	8.35595	1.31635e-05
Aldh1l2	-1.78159	-3.43806	-8.35254	1.32177e-05
Specc1l	-0.294511	-1.22647	-8.35249	1.32177e-05
Rrn3	0.332829	1.25948	8.34844	1.32835e-05
Stard8	-0.3707	-1.29298	-8.34813	1.32856e-05
Rai14	0.362574	1.28572	8.34196	1.33848e-05
4930581F22Rik	-0.947848	-1.92899	-8.34049	1.34018e-05
Nr3c1	-0.390275	-1.31064	-8.33938	1.34156e-05
Catip	-3.20494	-9.22111	-8.33835	1.34316e-05
Naa20	0.36063	1.28399	8.33794	1.34358e-05
Tmem248	0.312265	1.24166	8.33533	1.34825e-05
Tpst1	-0.67477	-1.59634	-8.33283	1.35195e-05
Git2	-0.421757	-1.33956	-8.33076	1.3556e-05
Spcs2	0.273353	1.20861	8.32938	1.35715e-05
Ddi2	-0.31792	-1.24653	-8.32789	1.35968e-05
Lrrc8b	0.298691	1.23003	8.32737	1.36031e-05
Gmppb	0.425656	1.34318	8.31355	1.38375e-05
Znhit1	0.516417	1.4304	8.3126	1.38526e-05
Lap3	0.430591	1.34779	8.30836	1.39218e-05
Pgam1	0.563689	1.47804	8.30603	1.3953e-05
Gja5	1.29764	2.45827	8.30254	1.40193e-05
Snx10	0.422722	1.34045	8.30225	1.40213e-05
Kmt2c	-0.511012	-1.42505	-8.30181	1.40262e-05
Ctnnal1	-1.27834	-2.42559	-8.29818	1.4096e-05
Tmem106a	0.745939	1.67707	8.29544	1.41399e-05
Tgfbr1	-0.34988	-1.27445	-8.28885	1.4255e-05
Sh3bp2	0.566353	1.48078	8.28716	1.4286e-05
Psmc3ip	1.08149	2.11622	8.28605	1.43049e-05
Snd1	0.37271	1.29478	8.28554	1.43114e-05
Zer1	-0.607451	-1.52357	-8.28444	1.43301e-05
Sod3	-1.69232	-3.23176	-8.28209	1.43668e-05
Nudt16	-0.828753	-1.77615	-8.28041	1.43977e-05
Serp1	0.410507	1.32915	8.27561	1.44779e-05
Fam20a	-1.4507	-2.73341	-8.2756	1.44779e-05
Hs1bp3	-0.675853	-1.59754	-8.27379	1.45077e-05
Tmem183a	0.307612	1.23766	8.27341	1.45116e-05
Psmd14	0.425739	1.34326	8.27319	1.45122e-05
Eif5a2	-0.582318	-1.49725	-8.27196	1.45339e-05
Zfp28	-0.584792	-1.49982	-8.26787	1.4608e-05
Fam193b	-0.42979	-1.34704	-8.26738	1.46143e-05
Dscc1	1.42058	2.67693	8.25697	1.48073e-05
Asah2	0.47848	1.39328	8.25102	1.49094e-05
Mlec	0.51255	1.42657	8.25069	1.49094e-05
Lrch1	-0.427018	-1.34445	-8.25008	1.49183e-05
Cxcr4	-0.807026	-1.7496	-8.24312	1.50613e-05
Ulk1	-0.490527	-1.40496	-8.24238	1.50714e-05
Lipt2	0.683603	1.60615	8.23951	1.51277e-05
Hmg20a	-0.395219	-1.31514	-8.23294	1.52515e-05
Haspin	1.12396	2.17945	8.22997	1.53089e-05
Hirip3	0.726045	1.6541	8.22816	1.53402e-05
Ncl	0.25953	1.19709	8.22799	1.53402e-05
Ilk	-0.292645	-1.22488	-8.22449	1.54098e-05
Hk1	0.320586	1.24884	8.22148	1.54716e-05
Baz1a	0.413197	1.33163	8.22135	1.54716e-05
Syt17	1.59623	3.02352	8.22039	1.54848e-05
Cks1b	0.867278	1.82422	8.21887	1.55148e-05
Kntc1	0.886195	1.84829	8.21852	1.55183e-05
Ahsa1	0.29032	1.22291	8.21709	1.5542e-05
Cd200	0.568278	1.48275	8.21254	1.56278e-05
Agmo	-1.15575	-2.22801	-8.20978	1.56863e-05
Stx11	0.503246	1.4174	8.20918	1.56958e-05
Obsl1	-2.11382	-4.32835	-8.20766	1.57217e-05
Casc4	-0.995125	-1.99325	-8.19891	1.5897e-05
Izumo4	-1.21282	-2.3179	-8.19312	1.6022e-05
Rfc3	0.644819	1.56354	8.19301	1.6022e-05
Chst7	0.801161	1.7425	8.19156	1.60458e-05
Nsmce1	0.452913	1.3688	8.1888	1.61018e-05
Coro2b	-0.527907	-1.44184	-8.1855	1.61642e-05
P3h1	0.415155	1.33344	8.18539	1.61642e-05
Atoh8	-1.31007	-2.47953	-8.18157	1.62366e-05
Tgfbrap1	-0.435079	-1.35198	-8.18036	1.62607e-05
Tet3	-0.347608	-1.27245	-8.17992	1.62668e-05
Helz	-0.376565	-1.29825	-8.17961	1.62685e-05
Kctd17	0.324145	1.25192	8.17928	1.62685e-05
Lonp1	0.288088	1.22102	8.17798	1.62931e-05
Ston2	1.5909	3.01237	8.17787	1.62931e-05
Adgb	4.26977	19.2898	8.17387	1.63838e-05
Pla2g7	4.31607	19.9189	8.17352	1.63877e-05
M6pr	-0.468478	-1.38365	-8.17315	1.63922e-05
Inpp5f	-0.42523	-1.34279	-8.16817	1.64983e-05
Ssr1	0.238673	1.17991	8.16662	1.65265e-05
Lsm6	0.385273	1.30611	8.16585	1.65405e-05
Cops6	0.378883	1.30033	8.16282	1.66094e-05
Timd2	4.2875	19.5283	8.16199	1.66249e-05
1810037I17Rik	0.294103	1.22612	8.16064	1.66488e-05
Nsg1	0.935368	1.91238	8.15266	1.68256e-05
Slc3a2	-0.323989	-1.25179	-8.15026	1.68709e-05
Pfkfb3	1.09757	2.13993	8.148	1.69175e-05
Ska3	0.80182	1.7433	8.14705	1.69363e-05
Ctsc	-0.786927	-1.7254	-8.14527	1.69713e-05
Tmod3	-0.321478	-1.24961	-8.14259	1.70286e-05
Cdk20	-0.856979	-1.81124	-8.1393	1.70957e-05
Kansl1	-0.269783	-1.20563	-8.13916	1.70957e-05
Slc26a11	-0.605266	-1.52126	-8.13737	1.71314e-05
Tm4sf1	0.475786	1.39068	8.1357	1.71657e-05
Tmem86a	-1.05282	-2.07458	-8.13524	1.71707e-05
Slc25a18	3.8355	14.2758	8.132	1.7243e-05
Inafm1	-0.730617	-1.65935	-8.12888	1.73126e-05
Rcc2	0.306563	1.23676	8.12629	1.7369e-05
Eva1a	0.893209	1.8573	8.12568	1.73797e-05
Ino80c	0.454746	1.37054	8.12264	1.74433e-05
Dlst	0.280031	1.21422	8.11815	1.75483e-05
Slc38a7	-0.601721	-1.51753	-8.11799	1.75483e-05
Gtf2f1	0.369927	1.29229	8.11384	1.76457e-05
Sema3g	0.523512	1.43745	8.11298	1.76632e-05
Ftsj3	0.416985	1.33513	8.11185	1.76835e-05
Runx1	2.01985	4.05541	8.11182	1.76835e-05
Rnf187	-0.289532	-1.22224	-8.10925	1.77408e-05
Pkmyt1	1.09517	2.13638	8.10861	1.77455e-05
Kdm4d	1.60931	3.05105	8.10852	1.77455e-05
Syf2	-0.382186	-1.30332	-8.10313	1.78624e-05
Slit3	-3.64095	-12.4749	-8.10278	1.78638e-05
A330023F24Rik	-1.52006	-2.86804	-8.10189	1.78806e-05
Adarb1	-0.722112	-1.6496	-8.10127	1.78919e-05
Lss	0.560062	1.47433	8.09981	1.7916e-05
Rnf185	-0.380108	-1.30144	-8.09885	1.79365e-05
Chd7	0.293366	1.2255	8.09625	1.80002e-05
Psen2	0.581935	1.49686	8.08797	1.82057e-05
Sun1	-0.272371	-1.20779	-8.08474	1.82824e-05
Ifngr2	0.326821	1.25425	8.08385	1.82917e-05
Tcf19	0.904747	1.87222	8.08252	1.83045e-05
H2afz	0.568593	1.48308	8.08246	1.83045e-05
Itm2b	-0.577367	-1.49212	-8.082	1.8312e-05
Tmem88	0.418278	1.33633	8.08021	1.83555e-05
Cct3	0.378987	1.30043	8.0774	1.84191e-05
Nkain1	0.916775	1.88789	8.07731	1.84191e-05
Fam102b	0.434332	1.35128	8.07678	1.84235e-05
Ankrd12	-0.497746	-1.41201	-8.06861	1.86067e-05
St6gal1	-0.614415	-1.53094	-8.0677	1.86265e-05
Sf3b3	0.239454	1.18055	8.06654	1.86484e-05
Sfxn3	-0.339075	-1.26495	-8.06619	1.8653e-05
Thrb	-1.90835	-3.75379	-8.06577	1.86546e-05
Plxnb1	0.570064	1.48459	8.05679	1.88829e-05
Pon3	0.842335	1.79295	8.05615	1.88956e-05
Ptpdc1	-0.559034	-1.47328	-8.05412	1.89372e-05
Golt1b	0.46813	1.38331	8.05069	1.90281e-05
Sema4b	1.02635	2.03687	8.04948	1.9057e-05
Mmp2	0.811711	1.75529	8.04835	1.90837e-05
Rps12	0.372331	1.29444	8.04706	1.91099e-05
Pcif1	-0.365536	-1.28836	-8.04221	1.92267e-05
Orc6	0.557674	1.47189	8.03242	1.94579e-05
Acad11	-0.40985	-1.32855	-8.03073	1.94983e-05
Nxt1	0.470028	1.38514	8.03009	1.95115e-05
Kirrel3	-3.09622	-8.55176	-8.02677	1.95848e-05
Slc5a6	-0.584588	-1.49961	-8.02631	1.95848e-05
Thra	-0.613993	-1.53049	-8.0262	1.95848e-05
Msantd3	0.553777	1.46792	8.02311	1.96618e-05
Pik3r6	-0.686684	-1.60958	-8.01905	1.97748e-05
Fanca	0.942563	1.92194	8.01671	1.9833e-05
Ltbp3	-0.624905	-1.54211	-8.01249	1.99359e-05
Dtl	0.909392	1.87825	8.01032	1.99896e-05
Map2k2	0.352563	1.27683	8.00822	2.00378e-05
Irf7	0.841208	1.79155	8.00328	2.01565e-05
F8	-1.22543	-2.33825	-7.99547	2.03375e-05
Uvssa	-0.575163	-1.48985	-7.9912	2.04504e-05
Ergic2	0.330239	1.25722	7.98946	2.04924e-05
Nup50	0.279169	1.2135	7.98715	2.05573e-05
Slc36a1	-0.399906	-1.31942	-7.98571	2.05959e-05
Nup85	0.44188	1.35837	7.97382	2.09347e-05
Fes	0.338565	1.2645	7.96452	2.12034e-05
Mtmr12	-0.311182	-1.24072	-7.96322	2.12339e-05
Gspt1	0.269673	1.20553	7.96294	2.12366e-05
Fign	-1.10549	-2.15172	-7.96215	2.12506e-05
Snx32	-0.808357	-1.75122	-7.95895	2.13295e-05
Zdhhc1	-0.429797	-1.34704	-7.95824	2.13465e-05
Zfp423	-0.658957	-1.57894	-7.95794	2.13471e-05
Mat2b	-0.325868	-1.25342	-7.95787	2.13471e-05
Tbl3	0.407136	1.32605	7.95537	2.14154e-05
Psap	-0.299325	-1.23057	-7.95485	2.14264e-05
Efemp2	0.635437	1.55341	7.95247	2.14801e-05
Crot	-0.342551	-1.268	-7.95219	2.14801e-05
Pitpnc1	0.280678	1.21477	7.95212	2.14801e-05
Auh	-0.541736	-1.45572	-7.94467	2.1691e-05
Bphl	-0.694807	-1.61867	-7.94329	2.17188e-05
Olfm1	0.734608	1.66394	7.94246	2.17346e-05
Triobp	-0.348339	-1.27309	-7.94163	2.17502e-05
Crtc3	-0.619967	-1.53684	-7.93929	2.18101e-05
Atxn3	-0.431871	-1.34898	-7.92616	2.21994e-05
Plod1	-0.382211	-1.30334	-7.9246	2.22425e-05
Wdyhv1	0.745738	1.67683	7.92246	2.22991e-05
Fam124a	-1.70013	-3.24929	-7.92036	2.23517e-05
Ppm1g	0.299838	1.23101	7.91823	2.24111e-05
Snx25	-0.459505	-1.37507	-7.91762	2.24256e-05
Msrb3	-0.421613	-1.33942	-7.91604	2.24727e-05
Osbpl9	-0.335311	-1.26165	-7.91186	2.259e-05
Igfbp4	-1.15341	-2.22439	-7.91164	2.25917e-05
Jade1	-0.429252	-1.34654	-7.908	2.2696e-05
Fzd7	-1.0307	-2.04302	-7.90603	2.27346e-05
Ptprm	-0.449439	-1.36551	-7.90545	2.27486e-05
Gpcpd1	-0.430742	-1.34793	-7.90412	2.27822e-05
Exo1	1.06703	2.09512	7.90097	2.28777e-05
Mex3a	0.894071	1.85841	7.89637	2.30118e-05
Snx33	-0.476218	-1.39109	-7.88864	2.32493e-05
Npl	1.93948	3.83566	7.88672	2.33041e-05
E2f2	1.04912	2.06926	7.8831	2.34009e-05
Peak1	-0.495499	-1.40981	-7.88149	2.34513e-05
Abca8b	-1.6284	-3.09171	-7.88097	2.34627e-05
Aimp2	0.46982	1.38494	7.88082	2.34627e-05
Rnf24	0.526251	1.44018	7.8727	2.37369e-05
Brca1	0.924096	1.89749	7.8677	2.38729e-05
Fam219a	-0.324414	-1.25216	-7.86657	2.3907e-05
2002-03-01	0.505922	1.42003	7.86571	2.3932e-05
Smarca2	-0.600225	-1.51595	-7.86011	2.4101e-05
Akap13	0.311887	1.24133	7.85999	2.4101e-05
Acer2	-0.832673	-1.78098	-7.85394	2.4308e-05
Naa50	0.347956	1.27276	7.85336	2.43228e-05
Copz1	0.276983	1.21166	7.84923	2.44616e-05
Egflam	-1.8311	-3.55808	-7.84611	2.45699e-05
Erh	0.427469	1.34487	7.8459	2.45715e-05
Hdac6	0.56832	1.4828	7.84441	2.462e-05
Airn	-1.07361	-2.10469	-7.84319	2.46509e-05
B4galt2	0.512344	1.42637	7.84175	2.46875e-05
Arhgef9	-0.750658	-1.68256	-7.84113	2.4704e-05
Ciapin1	0.455192	1.37097	7.83971	2.47441e-05
Mysm1	-0.347701	-1.27253	-7.83161	2.50089e-05
Timm50	0.465784	1.38107	7.82889	2.5105e-05
Dennd4c	-0.336093	-1.26233	-7.82805	2.51301e-05
Tpp1	-0.278094	-1.21259	-7.82569	2.52069e-05
Rab3d	-0.371187	-1.29342	-7.82154	2.53513e-05
Mid2	-0.351613	-1.27599	-7.81774	2.54839e-05
Cthrc1	-0.823627	-1.76985	-7.81674	2.55155e-05
A930005H10Rik	-1.3162	-2.49009	-7.81561	2.55527e-05
Chst9	-3.8641	-14.5617	-7.81247	2.5667e-05
Mbd1	0.269896	1.20572	7.81228	2.56679e-05
Tlr13	1.98218	3.95088	7.8048	2.59388e-05
Clcf1	0.719815	1.64697	7.80248	2.60164e-05
Psma5	0.340541	1.26623	7.79735	2.61785e-05
AA467197	0.799457	1.74045	7.79695	2.61799e-05
Nop56	0.49728	1.41155	7.79601	2.6193e-05
Casp6	-0.531112	-1.44504	-7.78845	2.6472e-05
Tspan12	-0.399011	-1.3186	-7.78776	2.64862e-05
Ccne1	1.19078	2.28277	7.7876	2.64862e-05
Eloc	0.356862	1.28064	7.78209	2.66565e-05
Cgnl1	-0.250275	-1.18943	-7.78074	2.66879e-05
Atxn1	-0.434434	-1.35138	-7.77915	2.67452e-05
Layn	-0.317464	-1.24614	-7.77374	2.69373e-05
H2-T3	3.90173	14.9464	7.77275	2.6971e-05
Flcn	-0.506122	-1.42023	-7.77132	2.70224e-05
Gjc1	0.378221	1.29974	7.76927	2.70932e-05
Fdft1	0.431636	1.34876	7.76926	2.70932e-05
Snapin	-0.299019	-1.23031	-7.76807	2.7135e-05
Ndc1	0.599379	1.51506	7.76663	2.71737e-05
Hcfc2	0.44769	1.36386	7.76624	2.71832e-05
Cbr2	-2.16993	-4.50001	-7.76558	2.71877e-05
Sgk1	-0.497582	-1.41185	-7.76403	2.72403e-05
Man1c1	-0.37606	-1.29779	-7.75825	2.74246e-05
Il20rb	1.28935	2.44417	7.75497	2.75265e-05
Man2a1	-0.328639	-1.25583	-7.75242	2.76055e-05
Dcaf6	-0.338922	-1.26481	-7.74873	2.77531e-05
Trmt9b	-1.61194	-3.05664	-7.7465	2.784e-05
Cxcl12	-1.37765	-2.59846	-7.74353	2.79426e-05
Psmd13	0.331108	1.25798	7.74341	2.79426e-05
Peg13	-0.424043	-1.34168	-7.73913	2.81099e-05
Slc9a3r2	-0.3351	-1.26147	-7.7382	2.81427e-05
Arhgap11a	0.892919	1.85693	7.73707	2.81783e-05
Apaf1	0.339694	1.26549	7.73622	2.81995e-05
Nbeal2	-0.300795	-1.23182	-7.73301	2.83018e-05
Tor1aip2	0.26774	1.20392	7.73223	2.83285e-05
Fam168a	-0.349274	-1.27392	-7.73125	2.83605e-05
S1pr1	0.22768	1.17095	7.73058	2.83743e-05
Psmb6	0.347036	1.27194	7.73045	2.83743e-05
Sh3bp5l	-0.407354	-1.32625	-7.72813	2.84489e-05
Fbxo10	-0.539274	-1.45324	-7.72524	2.85597e-05
Ephb1	-1.94015	-3.83745	-7.72497	2.85639e-05
Topbp1	0.551301	1.46541	7.72401	2.85911e-05
Rtp4	0.545842	1.45987	7.7237	2.85911e-05
[truncated: 10,942 more rows]

## Sheet: Legend - Dataset EV2
Dataset EV2. Related to Figure 3. Differentially expressed genes (DEG) in Ch25hfl/fl non stimulated vs IL-1β stimulated primary brain microvascular ECs assessed by RNA sequencing. RNA sequencing was performed on primary brain microvascular ECs (pMBMEC) isolated form tamoxifen injected Ch25hfl/fl and Ch25hECKO mice. Confluent cells were left unstimulated (NS) or stimulated with IL-1β. RNA seq was …
