# Supplementary material for: Endothelial cell‐derived oxysterol ablation attenuates experimental autoimmune encephalomyelitis
Source: EMBO Rep. 2023 Jan 30;24(3):e55328. doi: 10.15252/embr.202255328 (PMC9986812; doi:10.15252/embr.202255328)
Supplement: Supplementary file 5 — Dataset EV3 [file EMBR-24-e55328-s006.xlsx]

## Sheet: genelist3_CREpos_Il1b-CREneg_Il
Gene_Name	Ch25hECKO IL-1β vs Ch25hfl/fl IL-1β: logFC	Ch25hECKO IL-1β vs Ch25hfl/fl IL-1β: Fold Change	t	adj.P.Val
Slc15a2	-1.25088	-2.37986	-14.4749	3.8103e-08
Ptprn	0.715956	1.64257	14.2518	4.50156e-08
Gm8748	2.44053	5.4284	13.9279	5.82706e-08
Lipa	0.509657	1.42371	13.1181	1.13719e-07
Ch25h	-1.12063	-2.17441	-12.3496	2.21177e-07
Wdfy1	0.39484	1.3148	11.1382	6.74931e-07
Fstl1	0.472289	1.38731	9.88826	2.35762e-06
Sulf1	0.913347	1.88341	9.5546	3.35408e-06
St8sia4	-0.358139	-1.28177	-9.27645	4.51378e-06
Mmp2	0.884438	1.84605	8.76946	8.07283e-06
Pgm5	-0.445261	-1.36156	-8.7646	8.11478e-06
Prdx4	0.338847	1.26475	8.36196	1.30614e-05
Mcf2l	-0.401259	-1.32066	-8.31906	1.37436e-05
Slc7a5	-0.319566	-1.24796	-8.04083	1.92456e-05
Lgals1	0.358594	1.28218	7.99016	2.04767e-05
Slc39a10	-0.35106	-1.2755	-7.93359	2.19835e-05
Adam12	0.502408	1.41658	7.90666	2.2725e-05
Lipe	-0.440369	-1.35695	-7.75414	2.75486e-05
Slfn5	-0.370129	-1.29247	-7.73581	2.82097e-05
Zdhhc2	0.40003	1.31954	7.7238	2.85911e-05
Ccdc85a	-0.622151	-1.53917	-7.59482	3.37158e-05
Fas	0.655216	1.57485	7.58904	3.39352e-05
Tnfrsf26	0.339907	1.26568	7.58593	3.40725e-05
Fads3	0.448239	1.36437	7.55424	3.5526e-05
Gsn	0.410137	1.32881	7.45563	4.02457e-05
Lratd2	-0.400406	-1.31988	-7.42548	4.18735e-05
Crmp1	0.445256	1.36156	7.41763	4.23105e-05
Slc35f1	0.658262	1.57818	7.40361	4.31054e-05
Slc1a1	-0.561023	-1.47532	-7.33016	4.73546e-05
Kirrel	0.514437	1.42844	7.17379	5.82567e-05
Kctd12	-0.536752	-1.4507	-7.02169	7.1572e-05
Slc38a3	-0.887386	-1.84982	-6.95451	7.81503e-05
Spock2	-0.53215	-1.44608	-6.84586	9.09837e-05
Ace	0.281286	1.21528	6.84132	9.15689e-05
Dpysl3	0.427125	1.34455	6.71178	0.000109214
Tnfsf10	-0.32695	-1.25436	-6.70652	0.000109957
Col18a1	0.314644	1.2437	6.69481	0.000111741
Aldh1a3	1.07517	2.10697	6.67781	0.000114404
Palld	0.601908	1.51772	6.66069	0.000117074
Bmp1	0.309717	1.23946	6.60185	0.000127058
Ccdc141	-0.306801	-1.23696	-6.57793	0.000131326
Rab11fip1	-0.325922	-1.25347	-6.52134	0.000142125
Sat1	0.258588	1.19631	6.49498	0.000147489
Clic5	-0.63706	-1.55516	-6.48182	0.000150193
Col8a1	0.707907	1.63343	6.38996	0.000171616
Itih5	-0.404312	-1.32346	-6.38728	0.000172338
Adamts1	-0.272083	-1.20755	-6.35908	0.000179612
Fblim1	0.282349	1.21617	6.30392	0.000194608
Tubb2b	0.304128	1.23467	6.24748	0.000210986
Otud7b	-0.256779	-1.19481	-6.22104	0.000219544
Cyp2d22	-0.339089	-1.26496	-6.21084	0.000222972
Plxdc2	0.71663	1.64334	6.15886	0.000240614
Slc35f2	-0.382716	-1.30379	-6.0757	0.00027233
Pitpnc1	-0.213257	-1.1593	-6.04196	0.000286404
Jpt1	0.312277	1.24167	6.03939	0.000287411
Acvr1b	0.552804	1.46693	6.00103	0.00030427
Oxct1	0.213397	1.15942	5.949	0.000328116
Dlg4	0.438296	1.355	5.93645	0.000334427
B4galt6	0.418436	1.33648	5.89684	0.000354786
Il1rl2	0.444925	1.36124	5.88268	0.000362569
Gm42047	0.550713	1.46481	5.87465	0.000367118
Myo5a	0.42108	1.33893	5.80312	0.000409523
Timp2	0.367614	1.29022	5.79266	0.000416064
Cd300lg	-1.65023	-3.13884	-5.78883	0.000418651
Syt11	0.290073	1.2227	5.78336	0.000422125
Rnf145	0.192673	1.14288	5.772	0.000429276
Cpeb4	-0.212342	-1.15857	-5.75552	0.000439695
Plpp2	0.270821	1.20649	5.73859	0.00045088
Degs2	-0.737787	-1.66762	-5.61641	0.000542529
Fcgrt	-0.218127	-1.16322	-5.51354	0.000636959
Pif1	0.856713	1.81091	5.50131	0.00064899
Kpna2	0.384858	1.30573	5.49157	0.000658823
Ptgis	0.320693	1.24893	5.47993	0.000670931
Arhgef17	0.604178	1.52011	5.45492	0.000698021
Selenop	-0.197517	-1.14672	-5.43943	0.000715271
Nox4	0.292413	1.22469	5.42165	0.000736601
Lox	0.84971	1.80214	5.40947	0.000750506
Itgb4	0.623157	1.54024	5.40834	0.000751851
Ttyh2	-0.406217	-1.32521	-5.39987	0.000761403
H6pd	0.200421	1.14903	5.39373	0.000769065
Itga8	0.531021	1.44495	5.39019	0.000772703
Degs1	0.168498	1.12389	5.37859	0.00078653
Hmcn1	-0.517158	-1.43113	-5.36521	0.000804191
Osbpl3	0.526311	1.44024	5.35127	0.000821808
Rcsd1	-0.278099	-1.2126	-5.34328	0.000832837
Ahnak2	0.401809	1.32116	5.33112	0.00084936
Kctd12b	-0.303728	-1.23433	-5.32874	0.000851952
Tdrp	-0.252797	-1.19152	-5.31721	0.000867672
Tnfrsf19	-0.395196	-1.31512	-5.30995	0.00087724
Ets1	-0.154138	-1.11276	-5.30906	0.00087845
Iigp1	-0.492404	-1.40679	-5.29184	0.000902079
Zfp366	-0.164172	-1.12052	-5.28736	0.000908844
Itgb3	0.243535	1.18389	5.28495	0.000911926
Cdk5rap1	-0.447757	-1.36392	-5.27943	0.000919815
Gas6	0.277881	1.21241	5.20975	0.00102685
Megf6	-0.383593	-1.30459	-5.17678	0.00108352
Unc45b	-0.338546	-1.26448	-5.16397	0.00110651
She	-0.185313	-1.13706	-5.15663	0.00111886
Vgll4	-0.26682	-1.20315	-5.14666	0.00113679
Plcb1	-0.3127	-1.24203	-5.14474	0.00114025
Fgd6	-0.246202	-1.18608	-5.14468	0.00114025
Slc4a8	0.436236	1.35307	5.13742	0.00115373
Vil1	-0.516851	-1.43083	-5.13639	0.00115564
Xdh	-0.631081	-1.54873	-5.12615	0.00117579
Osbpl5	0.303036	1.23374	5.11321	0.0011997
Phactr4	-0.188185	-1.13933	-5.06993	0.00128428
Sema3c	-0.505252	-1.41937	-5.06255	0.00129875
Arap2	-0.359268	-1.28277	-5.04427	0.00133769
Cd274	-0.490405	-1.40484	-5.02053	0.00138987
Gm43305	0.980161	1.97269	5.01607	0.00139933
Tnc	0.430005	1.34724	5.00778	0.00141973
Ssh2	-0.187617	-1.13888	-5.00209	0.0014329
Synm	-0.264078	-1.20087	-4.99822	0.00144215
Tspan13	-0.309753	-1.2395	-4.99821	0.00144215
Ptchd1	0.474562	1.3895	4.98749	0.00146865
Anxa1	0.223977	1.16795	4.96564	0.00152183
S100a10	0.269058	1.20502	4.96462	0.00152422
Gm9917	-0.217185	-1.16246	-4.94574	0.00157126
Gbp7	-0.272483	-1.20788	-4.92686	0.00162151
Psrc1	0.643763	1.5624	4.88822	0.00172928
Fam129a	-0.258178	-1.19597	-4.88411	0.0017413
Abcc6	-0.443817	-1.3602	-4.82558	0.00191319
Tcf7	-0.343488	-1.26882	-4.81986	0.00192994
Itga5	0.175069	1.12902	4.81845	0.00193412
Insr	-0.190985	-1.14154	-4.81374	0.0019504
Nostrin	-0.420455	-1.33835	-4.80995	0.00196067
Shisa4	0.424415	1.34203	4.8064	0.00197143
Arl6ip1	0.236191	1.17788	4.79803	0.00199892
Prkar2b	0.335056	1.26143	4.7796	0.00206061
Kifc1	0.60656	1.52262	4.775	0.00207639
Pcdhgb7	-0.336463	-1.26266	-4.77386	0.0020804
Flt1	-0.20413	-1.15199	-4.75259	0.00215717
Glul	-0.210923	-1.15743	-4.75127	0.00216236
Rps27a	0.186958	1.13836	4.7498	0.00216673
Clu	0.540575	1.45455	4.71489	0.00229557
Cdc42ep2	-0.369746	-1.29213	-4.71253	0.00230517
Flvcr2	-0.521692	-1.43564	-4.70698	0.00232662
Fli1	-0.214482	-1.16029	-4.70289	0.00234151
Dbn1	0.166905	1.12265	4.69738	0.00236472
Dpp4	-0.671282	-1.59249	-4.68638	0.00241024
Fry	-0.264666	-1.20136	-4.68325	0.00242281
Ddias	0.366653	1.28936	4.68197	0.00242795
Trim12c	-0.237129	-1.17864	-4.68007	0.00243382
Ablim1	-0.190415	-1.14109	-4.67615	0.00244889
Gab1	-0.234673	-1.17664	-4.66939	0.00247617
Rasgrp2	-0.596934	-1.5125	-4.66918	0.00247686
Proser2	-0.28259	-1.21638	-4.66514	0.0024928
Map3k1	-0.220435	-1.16509	-4.64912	0.00255861
E330009J07Rik	-0.286649	-1.2198	-4.64755	0.00256558
Col15a1	0.328288	1.25552	4.64491	0.00257578
Rgl1	-0.24486	-1.18498	-4.62898	0.0026485
Acta2	0.581605	1.49651	4.62836	0.00265078
Slc22a4	0.682653	1.60509	4.61975	0.00268884
Colgalt2	-0.350995	-1.27544	-4.61669	0.00270117
Slc8a1	0.809402	1.75249	4.60076	0.00277701
Sncg	0.61061	1.5269	4.58821	0.00283287
Palmd	-0.235308	-1.17716	-4.58287	0.00285876
Sft2d2	-0.181279	-1.13389	-4.58169	0.00286357
Meox1	-0.367575	-1.29018	-4.57993	0.0028719
Pcdh7	0.30559	1.23592	4.57407	0.00289976
Ska3	0.449336	1.36541	4.56556	0.00294137
Cd34	-0.197187	-1.14646	-4.56245	0.00295652
Hipk3	-0.164984	-1.12115	-4.55915	0.00297253
Prkd2	-0.145646	-1.10623	-4.55529	0.00299181
Rasgrp3	-0.156697	-1.11473	-4.55506	0.00299219
Cenpa	0.727123	1.65533	4.54869	0.003024
Cd24a	0.491813	1.40621	4.5408	0.00306516
Rgcc	-0.469801	-1.38492	-4.53574	0.0030907
Mgp	0.517226	1.4312	4.5257	0.00314245
Il1r1	0.17708	1.13059	4.52402	0.00315134
Irgm1	-0.236617	-1.17823	-4.52388	0.00315184
Kcnj15	-0.587702	-1.50285	-4.52337	0.00315326
Ncam1	0.701245	1.62591	4.51476	0.00319664
Chsy1	0.162838	1.11949	4.50625	0.00324142
Sgcb	0.233366	1.17557	4.48577	0.00335492
Pald1	-0.239208	-1.18034	-4.47724	0.00340418
Cenpe	0.602201	1.51803	4.47441	0.00341967
Gm15222	1.1355	2.19695	4.46698	0.00346309
Sema7a	-0.251305	-1.19028	-4.45568	0.00352905
Sik1	-0.186242	-1.1378	-4.45069	0.00355894
Ltbp2	0.358349	1.28196	4.44879	0.00357028
Gsto1	0.29678	1.2284	4.44835	0.00357212
Sdcbp2	0.33105	1.25793	4.44346	0.00359943
Timp1	0.42943	1.3467	4.43414	0.00365721
Sptbn2	0.308136	1.23811	4.43249	0.00366814
Slco2b1	-0.549233	-1.46331	-4.43075	0.00367866
Snx20	0.356063	1.27993	4.4272	0.00370107
Itm2a	-0.189646	-1.14048	-4.42513	0.00371285
Sesn3	-0.266112	-1.20256	-4.41879	0.00374764
Dennd4a	-0.24282	-1.1833	-4.40623	0.00382519
Scpep1	0.326967	1.25437	4.40461	0.00383536
Slc52a3	-0.295577	-1.22738	-4.39692	0.00388334
Raet1e	0.427671	1.34506	4.38319	0.00397663
Nde1	0.165116	1.12126	4.38057	0.00399153
Npc1	0.160985	1.11805	4.37017	0.00405988
Spred2	-0.197388	-1.14662	-4.35619	0.0041573
Ttbk2	-0.235172	-1.17705	-4.35433	0.00417107
Abcb1a	-0.139686	-1.10167	-4.35224	0.00418513
Pcsk6	-1.37265	-2.58945	-4.34865	0.00420904
Arhgap31	-0.13242	-1.09613	-4.34512	0.00423377
Ulbp1	0.256585	1.19465	4.34292	0.00424989
Trpm6	0.230707	1.17341	4.33556	0.0043
Rnf144b	-0.198816	-1.14776	-4.33098	0.00433516
Daxx	-0.215757	-1.16131	-4.32088	0.00440912
Magix	-0.669719	-1.59076	-4.31003	0.00449319
Ptk2b	0.524608	1.43854	4.3096	0.00449566
Mgst1	0.21835	1.1634	4.29432	0.00460882
Rab6b	-0.224809	-1.16862	-4.29281	0.00462014
Ncoa1	-0.234723	-1.17668	-4.29192	0.00462684
Cables1	0.222235	1.16654	4.29073	0.00463671
Ckap5	0.190574	1.14122	4.28009	0.00472389
Pdxk	-0.207808	-1.15493	-4.27366	0.00477858
Pmf1	0.353177	1.27737	4.26304	0.00486065
Bmp4	0.414272	1.33263	4.26075	0.00488009
Ms4a6d	0.646715	1.5656	4.25854	0.00489882
Reep2	0.43189	1.349	4.24199	0.00503292
Dusp7	-0.224922	-1.16871	-4.24171	0.00503467
Laptm5	0.274466	1.20955	4.23688	0.00507468
Aftph	-0.152857	-1.11177	-4.23575	0.00508487
Neo1	-0.385608	-1.30641	-4.23461	0.00509431
Nkd1	-0.6911	-1.61451	-4.22946	0.00513944
Slc30a1	-0.291491	-1.2239	-4.2288	0.00514355
Gbp3	-0.235448	-1.17727	-4.22471	0.00517744
Atf7	-0.150665	-1.11008	-4.21427	0.0052679
Adgrl2	-0.137565	-1.10005	-4.21064	0.00529805
9330182L06Rik	0.518875	1.43284	4.20477	0.00534836
Fbn1	0.436759	1.35356	4.20384	0.00535572
Abhd2	-0.139442	-1.10148	-4.20285	0.00536509
Arhgef12	-0.160028	-1.11731	-4.19681	0.00541807
Jag2	-0.151704	-1.11088	-4.19652	0.00542065
Ltbp1	0.472659	1.38766	4.19638	0.00542159
Ndrg4	0.837917	1.78747	4.19158	0.00546448
Zfp652	-0.165483	-1.12154	-4.18838	0.00549258
Thsd7a	0.337541	1.2636	4.18746	0.00550152
Pkn3	0.157345	1.11523	4.18335	0.00553975
Atp11b	-0.162534	-1.11925	-4.18255	0.00554789
Itpkb	-0.142915	-1.10413	-4.1805	0.00556488
Kif2c	0.541658	1.45564	4.17977	0.0055708
Col5a2	0.44193	1.35842	4.17878	0.00557891
Anln	0.484652	1.39925	4.17782	0.00558784
Tpbgl	-0.583074	-1.49804	-4.17014	0.00566693
Ret	-0.490282	-1.40472	-4.16471	0.00571383
Arhgap18	-0.29919	-1.23045	-4.16256	0.00573383
Msl2	-0.154099	-1.11273	-4.16221	0.00573722
Cdc25b	0.50396	1.4181	4.16019	0.00575568
Ap1g1	-0.126708	-1.0918	-4.15654	0.00578724
Lrrc55	-0.484979	-1.39957	-4.15365	0.00581582
Enpp6	0.89566	1.86046	4.15255	0.0058256
Tbc1d16	-0.200221	-1.14887	-4.15157	0.00583631
Igsf3	0.279649	1.2139	4.14853	0.00586747
Jam2	-0.49225	-1.40664	-4.14837	0.00586875
Lef1	-0.268095	-1.20422	-4.14609	0.00589231
Kif20a	0.513693	1.4277	4.144	0.00591378
Bub1b	0.531616	1.44555	4.14154	0.00593852
Klk8	-1.15873	-2.2326	-4.13915	0.00596204
Plekhg3	0.850318	1.8029	4.12937	0.00606485
Mtus1	-0.202215	-1.15046	-4.12566	0.00610288
Ubxn2a	-0.15943	-1.11685	-4.12257	0.00613318
Ankle1	0.457019	1.3727	4.12102	0.0061485
Taf15	0.162554	1.11927	4.11714	0.00618807
Abca9	1.5463	2.92067	4.11334	0.00622997
Sos2	-0.178582	-1.13177	-4.11318	0.00623126
Nos2	-0.249618	-1.18889	-4.1107	0.00625885
Chst12	0.307778	1.2378	4.1081	0.00628697
Specc1	0.364397	1.28734	4.10766	0.00629117
Tbc1d9	0.218649	1.16364	4.10731	0.00629433
Med13	-0.163622	-1.1201	-4.09822	0.00639114
Ube2c	0.553267	1.4674	4.09656	0.00640931
Gatm	-0.437926	-1.35466	-4.09517	0.00642391
Nmnat2	0.419045	1.33704	4.09455	0.00643113
Cyyr1	-0.299895	-1.23105	-4.0934	0.00644158
Sun2	0.23113	1.17375	4.09118	0.00646496
Slc16a4	-0.443661	-1.36005	-4.0869	0.00650871
Paqr5	-0.3751	-1.29693	-4.08416	0.00653545
Lockd	0.673306	1.59472	4.08306	0.00654596
Snx24	0.319604	1.24799	4.082	0.00655598
Arrdc3	-0.409463	-1.32819	-4.07876	0.00659134
Helz2	-0.178725	-1.13188	-4.07482	0.00663409
Htra1	0.299324	1.23057	4.07321	0.00664962
Gbp9	-0.24748	-1.18713	-4.06898	0.00669605
Trpv2	0.519723	1.43368	4.06889	0.00669605
Morrbid	0.382561	1.30365	4.0661	0.00672676
Birc5	0.559615	1.47388	4.06356	0.00675494
Fam117b	-0.206298	-1.15372	-4.06108	0.00678308
Slc12a6	-0.150781	-1.11017	-4.06069	0.00678715
Prpf19	0.146841	1.10714	4.05945	0.00680053
Slc6a6	-0.273609	-1.20883	-4.05684	0.00683196
Mfhas1	-0.203261	-1.1513	-4.05286	0.00687574
Fam83d	0.644404	1.56309	4.04613	0.00695977
C1qtnf6	0.277649	1.21222	4.04451	0.00697668
Ncapd2	0.385695	1.30649	4.04304	0.0069943
Irgm2	-0.300216	-1.23133	-4.03764	0.00705971
Nuak1	0.241311	1.18207	4.03661	0.00707141
Wdpcp	0.489195	1.40366	4.03495	0.00709213
Aplnr	-0.532779	-1.44671	-4.03438	0.00709947
Foxm1	0.489015	1.40349	4.02489	0.00721203
Usp54	-0.140395	-1.10221	-4.02129	0.00725971
2510009E07Rik	-0.16194	-1.11879	-4.01876	0.00728939
Nova2	-0.17058	-1.12551	-4.01515	0.00733641
Dock11	0.323014	1.25094	4.01288	0.007366
Ska2	0.299219	1.23048	4.00712	0.00743617
Sh3bp5	-0.158947	-1.11647	-4.00384	0.00747706
Scrn1	0.428952	1.34626	4.00209	0.00750064
Tmtc2	-0.227912	-1.17114	-4.00207	0.00750064
Etv4	0.368881	1.29135	3.99399	0.00760428
Prkch	-0.176219	-1.12992	-3.99349	0.00761118
Pex2	0.260999	1.19831	3.99119	0.00764382
Gbp2	-0.288328	-1.22122	-3.99031	0.00765577
Hyls1	0.477653	1.39248	3.98929	0.00766844
Elk4	-0.184537	-1.13645	-3.98387	0.00773787
Pik3r6	-0.340819	-1.26648	-3.98007	0.00778369
Mtfr2	0.470459	1.38555	3.97923	0.00779514
Myof	0.179991	1.13288	3.97866	0.00780194
Crebrf	-0.297908	-1.22936	-3.97327	0.00787563
Maml3	-0.292702	-1.22493	-3.97297	0.00787967
Ccdc34	0.388098	1.30867	3.97225	0.00788853
Tril	-0.518144	-1.43211	-3.96505	0.00798989
Gpr55	-0.702487	-1.62731	-3.96263	0.00802328
Cdkn3	0.542208	1.4562	3.96065	0.00805052
BC034090	0.291915	1.22426	3.95654	0.00810837
Mxd3	0.599209	1.51489	3.95636	0.00810976
Dlgap5	0.569352	1.48386	3.95505	0.00812645
Zfp704	-0.203964	-1.15186	-3.95018	0.00819302
Bgn	0.302396	1.23319	3.9485	0.00821471
Plk1	0.566633	1.48106	3.9483	0.00821582
Pcdhb17	-0.191255	-1.14176	-3.94814	0.00821718
Emp3	0.240914	1.18174	3.94803	0.0082182
Ctsd	0.179842	1.13276	3.94109	0.00831652
Reep3	-0.140025	-1.10192	-3.93172	0.00845681
Loxl2	0.357888	1.28155	3.9315	0.00845901
Tmem204	-0.201949	-1.15025	-3.92996	0.00847947
Sgpp2	-0.599185	-1.51486	-3.92915	0.00849162
Plekhf1	0.462833	1.37825	3.91513	0.00870966
Zfp473	0.806195	1.74859	3.90854	0.00880813
Ccnb1	0.567814	1.48228	3.90675	0.00883553
Dkk2	0.667492	1.58831	3.90653	0.0088378
Fbxo5	0.362498	1.28565	3.90085	0.00892537
Cks1b	0.41123	1.32982	3.89707	0.00898629
Klf8	0.385487	1.3063	3.89673	0.00899157
Tmem165	0.130512	1.09468	3.89533	0.00901335
4931406P16Rik	-0.12092	-1.08743	-3.88504	0.00918137
Zfp3	-0.416112	-1.33433	-3.88445	0.009187
Nnmt	0.511658	1.42569	3.88021	0.00925803
Ckap4	0.15261	1.11158	3.87916	0.00927505
Pglyrp1	-0.470205	-1.38531	-3.87888	0.00927948
Fam210b	-0.26046	-1.19786	-3.87593	0.00932657
Lnx2	-0.203855	-1.15177	-3.87582	0.00932786
Ccnb2	0.588213	1.50338	3.87386	0.00935844
Rsad2	-0.605952	-1.52198	-3.87259	0.00937877
Rhou	0.714516	1.64093	3.87014	0.00941641
Fnbp1l	-0.117059	-1.08452	-3.86997	0.00941872
Gpx7	0.257773	1.19563	3.86896	0.00943506
Ttc13	0.175397	1.12927	3.86789	0.00945027
Sparcl1	-0.333367	-1.25995	-3.86663	0.00946967
Phf20	-0.153239	-1.11206	-3.86336	0.0095199
Odf2	0.191532	1.14198	3.86179	0.00954463
Rcn3	0.257875	1.19572	3.85082	0.00972742
Crem	-0.169448	-1.12463	-3.84766	0.00977784
Ccdc167	-0.241879	-1.18253	-3.84673	0.00979189
Rtel1	0.208445	1.15544	3.84359	0.00983863
Cenpt	0.214397	1.16022	3.8405	0.00988643
Fam81a	1.198	2.29422	3.83957	0.00990121
Svil	-0.161784	-1.11867	-3.83533	0.00997482
Nup37	0.287996	1.22094	3.83291	0.010015
Nrp2	-0.139775	-1.10173	-3.83208	0.0100299
Vegfa	0.415797	1.33404	3.82922	0.0100759
Daam1	-0.156516	-1.11459	-3.81943	0.010252
Kif18b	0.494755	1.40908	3.81892	0.0102614
Gm37969	1.14237	2.20743	3.81625	0.0103092
Macrod2	0.475719	1.39061	3.81468	0.0103354
Eldr	0.724632	1.65248	3.80857	0.0104526
Mal	-0.182775	-1.13507	-3.80723	0.0104753
Col27a1	0.480448	1.39518	3.80555	0.0105022
Arhgap5	-0.175947	-1.12971	-3.80517	0.0105071
Add3	-0.132513	-1.0962	-3.80351	0.010533
Prss12	0.536033	1.44998	3.80232	0.0105519
Pdgfd	0.227496	1.1708	3.8004	0.0105845
Klhl4	-0.16815	-1.12362	-3.80037	0.0105845
Gfod1	-0.179833	-1.13275	-3.79153	0.0107478
Vcan	0.456184	1.37191	3.78882	0.010797
Spag5	0.634974	1.55291	3.78876	0.010797
Oas2	-0.513816	-1.42782	-3.78752	0.0108164
Arhgap26	-0.133093	-1.09664	-3.78551	0.0108532
Mrc1	1.28484	2.43656	3.7842	0.0108787
Lpcat2	0.549947	1.46403	3.77947	0.0109724
Parp8	0.289579	1.22228	3.77914	0.0109778
Zbtb16	-0.852982	-1.80623	-3.77853	0.0109894
Kcnn4	0.738187	1.66808	3.77335	0.0110922
Pla2r1	0.408397	1.32721	3.7726	0.0111077
Antxr1	0.421535	1.33935	3.77073	0.0111416
Slc36a4	-0.183565	-1.13569	-3.76973	0.011161
Ppp1r3e	-0.341323	-1.26692	-3.76812	0.0111932
Elovl4	0.74548	1.67653	3.76729	0.0112098
Gprc5a	0.298353	1.22974	3.76458	0.0112647
Tpx2	0.474968	1.38989	3.75257	0.0114977
Nr2f2	-0.199277	-1.14812	-3.7498	0.0115546
Cog5	-0.157409	-1.11528	-3.74762	0.011595
Ap2s1	0.153738	1.11245	3.74726	0.0116014
Sgce	0.233609	1.17577	3.74175	0.0117109
Sardh	0.225011	1.16879	3.73862	0.0117792
Snrk	-0.243077	-1.18351	-3.73841	0.0117831
Slc23a2	-0.146507	-1.10689	-3.73431	0.0118668
Cdk17	-0.114973	-1.08296	-3.73195	0.0119127
P2rx7	0.171028	1.12586	3.73191	0.0119127
Atp11c	-0.180571	-1.13333	-3.72993	0.0119581
Prr5	-0.365986	-1.28876	-3.72767	0.0120041
Cdca7l	0.398099	1.31777	3.72634	0.0120289
Tmem243	-0.257512	-1.19542	-3.72508	0.0120519
Peg13	-0.204051	-1.15193	-3.7241	0.0120736
Hmgn2	0.300744	1.23178	3.71812	0.0122021
Cpq	0.273649	1.20886	3.71699	0.0122257
Grrp1	-0.392805	-1.31294	-3.70771	0.0124112
Numb	-0.128525	-1.09318	-3.70645	0.0124394
Lxn	-0.126991	-1.09201	-3.69146	0.0127598
Rab8b	-0.13802	-1.10039	-3.68881	0.0128169
Edn3	-0.627073	-1.54443	-3.6858	0.0128781
Atl1	0.295889	1.22764	3.6843	0.0129124
B4galt4	-0.252397	-1.19118	-3.67944	0.0130198
Ppp2r5a	-0.193063	-1.14319	-3.67936	0.0130199
Flrt2	-0.352648	-1.2769	-3.67704	0.0130673
Cpeb1	0.501784	1.41596	3.67181	0.0131728
Txndc5	0.161004	1.11807	3.66713	0.0132792
C030034I22Rik	-1.02301	-2.03215	-3.66339	0.0133666
2900026A02Rik	-0.129397	-1.09384	-3.65869	0.0134694
Dach1	-0.177762	-1.13113	-3.65743	0.0135001
Mtss1	-0.188156	-1.13931	-3.65698	0.01351
Trp53i11	-0.373179	-1.2952	-3.65675	0.0135138
Map3k6	-0.255961	-1.19413	-3.65304	0.0135941
Mthfd2	0.227291	1.17063	3.65023	0.0136583
Ect2	0.462482	1.37791	3.64264	0.0138252
Iqgap3	0.55094	1.46504	3.64105	0.0138646
Edem2	0.192959	1.14311	3.63959	0.0138996
Lhfpl2	-0.133685	-1.09709	-3.63559	0.0139963
St3gal5	0.210187	1.15684	3.63265	0.014065
Incenp	0.421628	1.33944	3.62747	0.0141906
Fads2	0.25584	1.19403	3.62209	0.0143255
Zap70	-0.582929	-1.49789	-3.61981	0.0143781
Afap1l1	-0.100395	-1.07207	-3.61532	0.0144854
Lrch1	-0.186957	-1.13836	-3.61206	0.0145647
Pdzd8	-0.12279	-1.08884	-3.61198	0.0145647
Ralgapa1	-0.161645	-1.11856	-3.60994	0.0146135
Ets2	-0.276805	-1.21151	-3.60882	0.0146343
Dcaf11	-0.151733	-1.1109	-3.60878	0.0146343
Sesn1	-0.1918	-1.14219	-3.60384	0.0147665
Prr11	0.53469	1.44863	3.60274	0.0147957
Rangap1	0.153583	1.11233	3.60262	0.0147978
Igf1r	-0.198278	-1.14733	-3.60099	0.0148416
Samd12	-0.161716	-1.11862	-3.60093	0.0148422
Itga6	-0.126348	-1.09153	-3.60008	0.0148637
Ppic	0.139084	1.10121	3.59994	0.0148655
Tspan7	0.714455	1.64086	3.59763	0.0149248
Trim25	-0.143072	-1.10425	-3.59692	0.0149447
Grb14	-0.389711	-1.31013	-3.59671	0.0149497
Elovl7	-0.133481	-1.09694	-3.59626	0.0149595
Kras	-0.145465	-1.10609	-3.59581	0.014972
Pcyox1l	0.226338	1.16986	3.59354	0.0150279
Prune2	0.318738	1.24724	3.59187	0.0150618
Gpr143	0.643013	1.56159	3.5918	0.0150621
Ldlrad3	-0.13563	-1.09857	-3.59041	0.0150943
Dusp6	-0.196834	-1.14618	-3.58939	0.0151215
Igf2r	0.178211	1.13148	3.58456	0.0152623
Prrg1	-0.272062	-1.20753	-3.58258	0.0153156
Ablim3	0.154416	1.11297	3.57883	0.0154087
Sorbs3	-0.118747	-1.08579	-3.5775	0.0154422
Mmp17	0.379564	1.30095	3.57715	0.0154504
Irx3	-0.510797	-1.42484	-3.56955	0.015656
Tshz2	-0.341119	-1.26674	-3.56864	0.0156788
Rreb1	-0.171627	-1.12633	-3.56862	0.0156788
Terf2ip	-0.22836	-1.1715	-3.56664	0.015731
Eps8	-0.363736	-1.28675	-3.56602	0.0157467
Lmo1	0.470845	1.38592	3.56304	0.0158321
Tgtp2	-0.283828	-1.21742	-3.56298	0.0158327
Lmnb1	0.319827	1.24818	3.56272	0.0158377
Clic6	0.218938	1.16388	3.56156	0.015864
Ip6k3	0.943306	1.92293	3.55986	0.0159116
Mad2l1	0.368487	1.291	3.55897	0.0159336
Nmral1	0.413663	1.33206	3.55164	0.0161472
Qsox1	0.129421	1.09385	3.54847	0.0162281
Gtse1	0.477267	1.3921	3.5466	0.016276
Tcf4	-0.122505	-1.08862	-3.54294	0.016375
Tmod3	-0.139816	-1.10176	-3.54134	0.0164208
Oasl2	-0.249203	-1.18855	-3.54006	0.0164594
Arhgef39	0.603567	1.51947	3.53052	0.0167276
Arl4d	-0.473077	-1.38807	-3.52563	0.0168682
Tmpo	0.196085	1.14559	3.52301	0.0169409
Cep55	0.540029	1.454	3.52277	0.0169473
Znfx1	-0.152586	-1.11156	-3.52049	0.0170117
Mki67	0.504263	1.4184	3.5196	0.017038
Slc46a3	-0.26793	-1.20408	-3.51711	0.0171137
Casp3	0.1251	1.09058	3.51679	0.0171235
Hjurp	0.313384	1.24262	3.51642	0.0171336
Cyth4	0.181483	1.13405	3.51626	0.0171375
Srrt	0.120531	1.08713	3.51548	0.0171604
Syt17	0.682089	1.60446	3.51268	0.0172434
Rtp4	-0.247976	-1.18754	-3.50888	0.0173605
Sae1	0.129004	1.09354	3.50638	0.0174391
Ifi44	-0.357484	-1.28119	-3.49488	0.017784
Wrap53	0.217144	1.16243	3.49362	0.0178261
Nebl	-0.188441	-1.13953	-3.49214	0.0178706
Plk4	0.266	1.20247	3.49115	0.0178993
Tkfc	0.340036	1.26579	3.48858	0.0179788
Hip1	-0.177885	-1.13122	-3.48601	0.0180561
Tecrl	-1.09828	-2.141	-3.48475	0.018099
Mapre2	-0.177635	-1.13103	-3.48401	0.0181217
H2-T23	-0.310942	-1.24052	-3.48311	0.0181487
Kifc5b	0.57249	1.48709	3.48217	0.0181716
Smarca2	-0.26582	-1.20232	-3.48099	0.0182047
Knstrn	0.577193	1.49194	3.47926	0.018255
Npr2	0.160813	1.11792	3.47804	0.0182926
Raet1d	0.331523	1.25834	3.47403	0.0184185
Tnfaip2	0.176159	1.12987	3.47349	0.0184328
Rhoq	0.135667	1.0986	3.46802	0.0186115
Camk2b	-0.639698	-1.558	-3.46334	0.0187533
Senp7	-0.231133	-1.17376	-3.4629	0.0187682
Tcea1	-0.136502	-1.09924	-3.46265	0.0187763
Ier2	-0.14228	-1.10365	-3.4622	0.0187901
Luzp1	-0.104873	-1.0754	-3.46214	0.0187901
Cdc20	0.606609	1.52268	3.46213	0.0187901
Bag5	-0.199703	-1.14846	-3.46091	0.0188262
Wwtr1	-0.117223	-1.08464	-3.4609	0.0188262
Capn5	0.372681	1.29476	3.45738	0.0189431
Pde7b	-0.456788	-1.37248	-3.45501	0.0190067
Lrrfip1	0.163591	1.12007	3.454	0.0190401
Uqcr10	0.181007	1.13367	3.45375	0.019046
Unc119b	-0.139159	-1.10126	-3.45093	0.0191436
Lsr	-0.322215	-1.25025	-3.44934	0.0191915
Aspm	0.616516	1.53317	3.4461	0.0193105
Ndnf	-0.23456	-1.17655	-3.44131	0.0194684
Mtch2	0.114457	1.08257	3.44046	0.0194985
Prr18	-0.675997	-1.5977	-3.43883	0.019549
Enpp4	-0.148445	-1.10837	-3.43718	0.019603
Arhgap22	0.434939	1.35185	3.43644	0.0196261
Diaph3	0.367299	1.28994	3.4357	0.0196477
Mllt6	-0.192853	-1.14302	-3.43377	0.0197025
Pcdh12	-0.258559	-1.19628	-3.42871	0.0198729
Psme1	-0.147882	-1.10794	-3.42792	0.0199022
Mical1	0.14389	1.10488	3.42505	0.0199992
Marcks	0.203224	1.15127	3.42135	0.0201314
Cnot6l	-0.121097	-1.08756	-3.42074	0.0201528
Sp100	-0.179235	-1.13228	-3.41935	0.0202014
Lpar6	-0.115946	-1.08369	-3.41777	0.0202577
Klf9	-0.140131	-1.10201	-3.41752	0.0202664
Gja5	0.533835	1.44777	3.41557	0.020338
Mtmr2	-0.113297	-1.0817	-3.41539	0.0203437
Traip	0.454394	1.37021	3.41519	0.0203487
Cip2a	0.460292	1.37582	3.4135	0.0204054
Slc7a11	0.186745	1.13819	3.41249	0.0204419
H60b	0.387817	1.30841	3.4113	0.0204813
Uevld	0.22316	1.16729	3.40819	0.0205905
Tspan6	0.321669	1.24978	3.40228	0.0208061
Zfp90	0.310126	1.23982	3.4017	0.0208252
Slc29a1	0.184797	1.13666	3.39881	0.0209354
Dstyk	-0.151105	-1.11042	-3.39838	0.0209503
Zc3hav1	-0.140819	-1.10253	-3.39826	0.020952
Fbln1	0.590916	1.5062	3.39693	0.021005
Myl9	0.452645	1.36855	3.39043	0.0212352
Ubr1	-0.151584	-1.11079	-3.38903	0.0212851
Dgke	-0.143692	-1.10473	-3.38395	0.0214657
Matn2	0.758447	1.69167	3.38307	0.0214954
Dipk2b	-0.250179	-1.18935	-3.37947	0.0216379
Trim59	0.403298	1.32253	3.37689	0.0217353
2700099C18Rik	0.477804	1.39262	3.36847	0.0220487
Kcnj2	-0.296816	-1.22843	-3.36586	0.0221529
Comt	0.142098	1.10351	3.36255	0.022272
Lmnb2	0.152802	1.11173	3.36187	0.0222989
Flt3	0.392687	1.31284	3.35636	0.0225193
Chn1	0.364173	1.28714	3.3562	0.0225237
St3gal6	-0.200383	-1.149	-3.35594	0.0225267
Pitrm1	0.137727	1.10017	3.35591	0.0225267
Neil3	0.404801	1.32391	3.35345	0.0226242
Prr5l	-0.159424	-1.11684	-3.35097	0.0227163
Ccnf	0.448295	1.36443	3.35026	0.0227455
Nav3	0.679537	1.60163	3.34943	0.0227763
Colgalt1	0.118522	1.08562	3.3465	0.0229003
Pimreg	0.547672	1.46172	3.34614	0.0229151
Troap	0.605972	1.522	3.34374	0.0230065
Casz1	-0.367381	-1.29001	-3.34322	0.0230256
Atp6v0a2	-0.107556	-1.0774	-3.34048	0.0231367
Ckap2	0.412728	1.3312	3.33924	0.0231807
Cdca8	0.442013	1.3585	3.33896	0.0231884
Bub1	0.50559	1.4197	3.33874	0.0231951
Dnajb9	-0.132334	-1.09607	-3.33591	0.0233024
Cenpf	0.613009	1.52945	3.33534	0.0233205
Kat6a	-0.141911	-1.10337	-3.33067	0.0235171
Lrr1	0.419961	1.33789	3.32578	0.023719
Tspan14	-0.137118	-1.09971	-3.32249	0.0238491
Limd2	0.160856	1.11795	3.32034	0.023931
Grik5	0.548722	1.46279	3.31805	0.0240249
St5	-0.14333	-1.10445	-3.31765	0.0240372
Slc25a32	-0.187214	-1.13856	-3.31751	0.0240421
Fam117a	0.487965	1.40247	3.31741	0.0240448
Osbp2	0.432181	1.34927	3.31569	0.0241154
Slc35a3	-0.122272	-1.08845	-3.314	0.0241777
Rnf182	1.04107	2.05776	3.31276	0.0242251
Egr1	-0.220454	-1.1651	-3.30926	0.0243797
Bak1	0.130324	1.09454	3.30803	0.0244291
Ndc1	0.255273	1.19356	3.30777	0.0244342
Ilf3	0.123664	1.0895	3.30607	0.0245053
Dusp22	-0.189988	-1.14075	-3.30487	0.0245567
Hmga2	0.32608	1.2536	3.30415	0.0245832
Mrps21	0.171929	1.12656	3.2983	0.0248421
Tcim	-0.345834	-1.27089	-3.29537	0.024955
Il1rap	0.212561	1.15874	3.29389	0.0250138
Abcc4	-0.14519	-1.10588	-3.2929	0.0250587
Eva1c	0.316125	1.24498	3.29023	0.0251784
Sgsh	0.155836	1.11407	3.29	0.0251864
Reep4	0.309206	1.23903	3.2881	0.0252694
Ttll7	-0.115976	-1.08371	-3.28798	0.0252717
Dtymk	0.208717	1.15566	3.28646	0.0253301
Mier1	-0.126125	-1.09136	-3.28493	0.0254007
Kdm6a	-0.13438	-1.09762	-3.28367	0.0254568
Aurkb	0.438544	1.35524	3.28339	0.025468
Kif22	0.525019	1.43895	3.28319	0.0254764
Dglucy	0.173647	1.12791	3.28114	0.0255624
Sgms1	-0.150145	-1.10968	-3.27948	0.0256362
Kif4	0.548908	1.46298	3.2764	0.0257746
Kif11	0.481525	1.39622	3.27628	0.0257768
Stard9	-0.186623	-1.1381	-3.27176	0.0259829
Irf2	-0.172653	-1.12713	-3.27113	0.026012
Pcsk5	0.74399	1.6748	3.26762	0.0261686
Mcur1	-0.135342	-1.09835	-3.26654	0.0262181
Mmrn2	0.131388	1.09535	3.26547	0.0262587
Arhgap19	0.505558	1.41967	3.26471	0.0262872
Trpc1	0.553283	1.46742	3.26404	0.0263169
Trib2	-0.154077	-1.11271	-3.26022	0.0264843
Cdk1	0.444351	1.3607	3.25987	0.026499
Cdk10	0.210335	1.15696	3.25903	0.0265343
Os9	0.122182	1.08838	3.25823	0.0265706
Rps15a	0.130542	1.0947	3.25731	0.026611
Smad1	-0.257455	-1.19537	-3.25564	0.0266816
Rgp1	-0.121629	-1.08796	-3.25029	0.0269244
Rabgap1l	-0.183842	-1.13591	-3.24649	0.0271146
Hdgf	0.11387	1.08213	3.24624	0.027122
Ntn4	0.289796	1.22247	3.24401	0.027218
Akt3	-0.138168	-1.10051	-3.24203	0.0273102
Scara3	0.574527	1.48919	3.24181	0.0273186
Arhgef3	-0.21452	-1.16032	-3.23866	0.0274715
Pank3	-0.123532	-1.0894	-3.23755	0.0275288
Plekhs1	1.4798	2.7891	3.23524	0.0276266
Ctsz	0.142452	1.10378	3.23188	0.0277793
Limch1	-0.160897	-1.11798	-3.22907	0.0279094
Shank3	-0.152961	-1.11185	-3.229	0.0279094
Tedc2	0.276557	1.2113	3.22519	0.0280808
Ltbp3	0.251429	1.19039	3.2238	0.028148
Sppl2a	-0.140283	-1.10212	-3.22357	0.0281574
Prc1	0.462786	1.3782	3.22165	0.0282601
Mef2c	-0.231457	-1.17402	-3.22124	0.0282817
Ncapg	0.428612	1.34594	3.22106	0.0282895
Pfn2	-0.235132	-1.17701	-3.22084	0.0282959
Eps8l1	0.288627	1.22148	3.22033	0.028321
Prss23	0.202156	1.15042	3.21813	0.0284227
Elf4	0.124784	1.09034	3.21698	0.0284726
Ttyh3	0.12675	1.09183	3.21571	0.0285329
Psat1	0.190028	1.14079	3.2138	0.0286167
Rcn2	0.131447	1.09539	3.21252	0.0286827
Evc	0.724772	1.65264	3.20938	0.0288307
S100a11	0.126227	1.09144	3.20746	0.0289222
C1qtnf1	0.407797	1.32666	3.2061	0.0289879
Golph3l	-0.160969	-1.11804	-3.20545	0.0290236
Fam110c	0.382288	1.30341	3.20434	0.0290755
Ccsap	0.567695	1.48215	3.20217	0.0291874
F2rl1	0.389883	1.31029	3.20199	0.0291962
Gpr1	-1.63229	-3.10004	-3.20132	0.0292291
Cmpk2	-0.532529	-1.44646	-3.20082	0.0292559
Cdc25c	0.594498	1.50995	3.20048	0.0292739
Gtpbp1	-0.139278	-1.10135	-3.20041	0.0292761
Smim10l1	-0.166016	-1.12196	-3.19728	0.0294328
Adgre5	-0.170466	-1.12542	-3.19673	0.0294566
Kbtbd11	-0.395632	-1.31552	-3.19474	0.0295512
Efna5	0.350804	1.27527	3.19343	0.0296117
Nusap1	0.479843	1.39459	3.1932	0.0296211
Plau	0.208101	1.15517	3.19223	0.0296725
Gstt1	0.408083	1.32692	3.19155	0.0297023
Sh3tc2	-0.226658	-1.17012	-3.19144	0.0297066
Ddx3x	-0.104624	-1.07521	-3.19117	0.0297206
Skp2	0.28535	1.21871	3.19011	0.0297756
Ssh3	0.219878	1.16463	3.18827	0.0298662
Gm43672	-0.48007	-1.39481	-3.18282	0.0301559
Eef2kmt	-0.184217	-1.1362	-3.17863	0.0303644
Srxn1	-0.12249	-1.08861	-3.17686	0.0304525
2700097O09Rik	-0.291666	-1.22405	-3.17528	0.0305339
Slc12a4	0.0976674	1.07004	3.17494	0.0305529
Tspan3	0.113253	1.08166	3.17438	0.0305786
Slco1c1	-0.359509	-1.28299	-3.1725	0.0306849
Gm15446	-0.912099	-1.88178	-3.17164	0.0307339
Aurka	0.485898	1.40046	3.17035	0.0307955
Prps2	0.181059	1.13372	3.16949	0.0308358
Brd8	0.12014	1.08684	3.16849	0.0308867
Srgap2	-0.104467	-1.0751	-3.16736	0.0309455
Zfp691	-0.283423	-1.21708	-3.16706	0.0309617
Ddr1	0.355356	1.2793	3.16662	0.030985
Ccdc85c	-0.181979	-1.13444	-3.15931	0.0313838
Gm26902	-0.724804	-1.65268	-3.15563	0.0315829
Gpr153	0.694597	1.61843	3.15356	0.031685
Tmcc1	0.129749	1.0941	3.15048	0.0318526
Vps54	-0.134658	-1.09783	-3.15039	0.0318552
Dnah10	-0.393698	-1.31376	-3.14957	0.0319028
Grk6	0.103438	1.07433	3.14714	0.0320382
Gaa	0.143433	1.10453	3.14672	0.032059
Cd276	0.363268	1.28634	3.14559	0.0321269
Ptch1	0.130999	1.09505	3.14432	0.0321929
Ank	-0.12085	-1.08738	-3.1436	0.0322303
Sgo2a	0.428866	1.34617	3.14226	0.0323079
Nupr1	0.554512	1.46867	3.14142	0.0323554
Nckap5	1.15861	2.23243	3.14118	0.0323686
Sephs1	0.135876	1.09876	3.1408	0.0323894
Ints6l	0.231861	1.17435	3.13924	0.0324828
Gm4951	-0.699221	-1.62363	-3.13883	0.032503
Gipc3	-0.372598	-1.29468	-3.13571	0.0326767
Nup133	0.156709	1.11474	3.13416	0.0327577
Samd5	0.374867	1.29672	3.13341	0.0327953
Mical2	0.344965	1.27012	3.13301	0.032819
Cecr2	-0.218247	-1.16332	-3.1321	0.0328721
Stc2	0.909414	1.87828	3.13075	0.0329405
Sdc2	0.532898	1.44683	3.12913	0.0330336
Rps9	0.100792	1.07236	3.12727	0.0331382
Tmem158	0.40354	1.32275	3.12721	0.0331399
Denr	0.143176	1.10433	3.12622	0.0331952
Xiap	-0.106394	-1.07653	-3.12191	0.0334346
Btbd3	-0.23284	-1.17515	-3.12186	0.0334356
Uhrf2	0.150256	1.10977	3.12093	0.0334855
Cdca2	0.460881	1.37638	3.12091	0.0334855
Kif16b	-0.186834	-1.13826	-3.1201	0.0335303
Aim2	0.186534	1.13803	3.11962	0.0335535
Racgap1	0.455128	1.3709	3.11832	0.0336247
Slc44a1	-0.119978	-1.08672	-3.11628	0.0337358
Rassf6	0.633875	1.55173	3.11409	0.0338603
Socs2	-0.189207	-1.14014	-3.11387	0.03387
Ncaph	0.359695	1.28315	3.11351	0.0338921
Sh3bp4	-0.147461	-1.10762	-3.11278	0.0339397
Ddx58	-0.112038	-1.08075	-3.11143	0.034022
Cenph	0.388336	1.30888	3.10829	0.034203
Lmf2	0.131687	1.09557	3.10673	0.0342936
Abca5	0.150128	1.10967	3.10607	0.0343314
Ifih1	-0.177252	-1.13073	-3.10495	0.0343892
Neurl1b	0.419109	1.3371	3.10173	0.0345829
Dennd5b	-0.135493	-1.09847	-3.10168	0.0345842
Gcnt1	0.259901	1.1974	3.10048	0.0346576
BC028528	-0.206581	-1.15395	-3.09952	0.0347118
Oat	0.163722	1.12017	3.09938	0.0347169
Clock	-0.128519	-1.09317	-3.0984	0.0347744
Eps15	-0.109671	-1.07898	-3.0972	0.0348469
Uri1	-0.160854	-1.11795	-3.09683	0.0348655
Brip1os	0.221146	1.16566	3.09657	0.034881
Pde1b	0.647604	1.56656	3.09631	0.0348897
Iqcg	0.306539	1.23674	3.09619	0.0348948
Cdk4	0.140574	1.10234	3.0952	0.0349506
4932438A13Rik	-0.159607	-1.11698	-3.09371	0.0350408
Vamp4	-0.203105	-1.15117	-3.09294	0.0350884
Acbd5	-0.117503	-1.08486	-3.09276	0.0350967
Slc43a2	0.133429	1.0969	3.09198	0.0351421
Ly6a	-0.132037	-1.09584	-3.09145	0.0351719
H2afz	0.217402	1.16264	3.09033	0.0352434
Pcmtd2	-0.141623	-1.10315	-3.08946	0.0352929
Espl1	0.515235	1.42923	3.08636	0.0354708
Abracl	0.188084	1.13925	3.0862	0.0354793
Chac1	0.288345	1.22124	3.08455	0.035572
Rpl34	0.110217	1.07939	3.08375	0.0356164
Ncor1	-0.0993737	-1.07131	-3.08307	0.0356533
Tlr3	-0.156749	-1.11477	-3.08202	0.0357134
Irf7	-0.323923	-1.25173	-3.08181	0.0357231
Cnnm4	0.22039	1.16505	3.07946	0.0358669
Flot2	0.217685	1.16287	3.07837	0.0359402
Prdx5	0.145878	1.1064	3.07818	0.035949
Slc40a1	-0.17317	-1.12753	-3.07792	0.0359652
Tbc1d2b	-0.214276	-1.16012	-3.0768	0.0360312
N4bp3	-0.144616	-1.10544	-3.07585	0.0360843
Pacc1	0.169397	1.12459	3.07408	0.0361739
Tgfbr3	-0.252595	-1.19135	-3.07048	0.0363738
Dgkh	-0.173773	-1.128	-3.06768	0.0365451
Tmem9	0.192453	1.14271	3.06503	0.0367171
Ext1	0.116244	1.08391	3.06436	0.0367584
Slc43a1	0.682314	1.60471	3.06313	0.0368419
Rhobtb1	-0.17466	-1.1287	-3.06237	0.0368876
Art3	0.63237	1.55011	3.06014	0.0370267
Ppp1r16b	-0.120262	-1.08693	-3.05808	0.0371468
Stmn1	0.304329	1.23484	3.05758	0.0371735
Uba7	-0.171289	-1.12606	-3.05725	0.0371875
Acaa2	-0.24229	-1.18287	-3.05652	0.0372345
Col5a3	0.905037	1.87259	3.05539	0.0373059
Gpr155	-0.311552	-1.24104	-3.05246	0.0374917
Ccdc80	0.91289	1.88281	3.05012	0.0376393
Mindy2	-0.130967	-1.09503	-3.04942	0.0376869
Rap2c	-0.112848	-1.08136	-3.04821	0.0377604
Cdkn2c	0.376922	1.29857	3.04771	0.0377931
Zfyve9	-0.143332	-1.10445	-3.04738	0.0378102
Cpne3	-0.129494	-1.09391	-3.04653	0.0378669
Tnfrsf21	-0.217318	-1.16257	-3.04587	0.0379087
Fosl2	-0.162046	-1.11887	-3.04504	0.0379611
Nek2	0.438275	1.35498	3.04493	0.0379671
Prkd3	-0.101966	-1.07323	-3.04461	0.0379863
Afap1l2	-0.248084	-1.18763	-3.04328	0.0380713
Fez1	0.257086	1.19506	3.04298	0.0380898
Zfp267	-0.164909	-1.1211	-3.04211	0.0381482
Spire2	0.760503	1.69408	3.03925	0.0383279
Nr6a1	0.267786	1.20396	3.03883	0.038357
Asb13	-0.213264	-1.15931	-3.03468	0.0386374
Slc2a1	-0.188315	-1.13943	-3.03435	0.0386598
Dapk1	-0.168568	-1.12394	-3.0331	0.038746
Pom121	0.132087	1.09588	3.03235	0.0387965
Maged2	0.127724	1.09257	3.03213	0.0388084
Fjx1	-0.878407	-1.83834	-3.02983	0.0389636
AI662270	1.07114	2.10109	3.02757	0.0391053
Arhgap20	0.214905	1.16063	3.02752	0.0391066
Suv39h1	0.228899	1.17194	3.02626	0.0391919
Slc7a3	0.806869	1.74941	3.0258	0.039221
Kif5c	0.909676	1.87862	3.02578	0.039221
Cdc14a	-0.2358	-1.17756	-3.02309	0.0393816
Eno3	-0.465983	-1.38126	-3.02176	0.0394744
Sdf2	0.134241	1.09752	3.02113	0.0395058
Tfdp1	0.152374	1.1114	3.01968	0.0396025
Tsfm	0.232582	1.17494	3.0195	0.039612
BC055324	0.310356	1.24001	3.01726	0.0397616
Spdl1	0.398574	1.3182	3.01667	0.0397933
Zfp36	-0.265303	-1.20189	-3.01602	0.0398263
Lnpk	0.299051	1.23033	3.01583	0.039832
Asph	0.172231	1.1268	3.0157	0.039832
Ezh1	-0.120751	-1.0873	-3.015	0.0398778
Ubl3	-0.127664	-1.09252	-3.01368	0.0399696
Hdgfl2	0.149688	1.10933	3.00953	0.0402503
Gata6	0.555782	1.46997	3.00914	0.0402741
Mr1	0.196062	1.14557	3.0085	0.0403196
Cttn	0.0921648	1.06597	3.0059	0.0405051
Exoc6b	-0.104204	-1.0749	-3.00584	0.0405072
Gad1os	0.835178	1.78408	3.00445	0.0406092
Rpl23	0.109464	1.07883	3.00275	0.0407282
Sdcbp	-0.111667	-1.08048	-3.00227	0.0407611
Kmt2e	-0.169156	-1.1244	-3.00127	0.04083
Slco1a4	-0.288861	-1.22168	-2.99963	0.0409466
Spon2	1.17671	2.26061	2.99556	0.0412425
Atxn3	-0.163194	-1.11976	-2.9951	0.0412631
Olfm1	0.276914	1.2116	2.99395	0.0413445
Trim46	0.23677	1.17835	2.99386	0.0413488
Mllt3	-0.194613	-1.14442	-2.99378	0.041353
Crnde	1.24099	2.3636	2.99259	0.0414458
Grem1	-2.29065	-4.89277	-2.99225	0.0414652
Ddr2	0.227888	1.17112	2.99216	0.0414698
Dgka	-0.153309	-1.11212	-2.99196	0.0414809
Camsap2	-0.103027	-1.07402	-2.99058	0.0415792
Adgrl1	-0.227491	-1.1708	-2.98843	0.0417142
Ube2s	0.199536	1.14833	2.98841	0.0417142
Erc2	0.646431	1.56529	2.98838	0.0417144
Nr3c1	-0.139817	-1.10177	-2.9876	0.0417654
Yes1	-0.133155	-1.09669	-2.98743	0.0417766
Slc22a8	-0.459486	-1.37505	-2.98644	0.0418404
Pcnx	-0.156801	-1.11481	-2.98584	0.0418784
Rapgef5	-0.170244	-1.12525	-2.98526	0.041916
Deaf1	0.166149	1.12206	2.98273	0.0420942
Kdr	-0.128686	-1.0933	-2.98211	0.0421322
Amt	0.285044	1.21845	2.98205	0.0421346
9430015G10Rik	0.225031	1.1688	2.98143	0.0421727
Igfbp4	0.434536	1.35148	2.98064	0.0422277
Sec14l1	-0.101237	-1.07269	-2.98039	0.0422465
Fbln2	0.375344	1.29715	2.9803	0.042251
Plcg2	0.269865	1.20569	2.97887	0.0423551
P4ha2	0.121418	1.0878	2.97852	0.0423758
Erap1	-0.120503	-1.08711	-2.97751	0.0424502
Nt5e	0.334527	1.26096	2.97727	0.0424644
Terf1	0.199523	1.14832	2.97527	0.0426058
6430548M08Rik	-0.184772	-1.13664	-2.97415	0.0426786
Stxbp6	0.171516	1.12624	2.97233	0.0428176
Rsf1	-0.130885	-1.09497	-2.97215	0.0428296
Lama1	0.314328	1.24343	2.97036	0.0429599
Zfp937	-0.395719	-1.3156	-2.96966	0.0430028
Ndrg1	-0.244263	-1.18449	-2.96754	0.0431615
Zwilch	0.350242	1.27477	2.96657	0.0432284
Adamtsl2	-0.690098	-1.61339	-2.96622	0.0432531
Cdca4	0.185943	1.13756	2.96499	0.0433529
Mis18bp1	0.401892	1.32124	2.96486	0.0433616
Tacc3	0.406997	1.32592	2.96066	0.0436774
Ripor1	-0.0989777	-1.07101	-2.95837	0.043854
Prdm1	-0.240209	-1.18116	-2.95661	0.0439757
AI506816	0.114133	1.08232	2.95572	0.0440347
Sumo1	0.109367	1.07875	2.95517	0.0440677
Sbf2	-0.111337	-1.08023	-2.95279	0.0442502
H2afx	0.401276	1.32068	2.95153	0.044345
Sema4c	-0.159891	-1.1172	-2.95146	0.044345
Tpk1	0.196375	1.14582	2.94724	0.044666
Man1a	-0.159874	-1.11719	-2.94637	0.0447382
Hmgn1	0.123862	1.08965	2.94616	0.0447507
Polh	0.176723	1.13031	2.94396	0.0449179
Appbp2	-0.0968511	-1.06944	-2.94365	0.0449364
Fam13c	-0.282559	-1.21635	-2.94283	0.0449986
Nbea	-0.120726	-1.08728	-2.94237	0.0450306
Dusp23	-0.207913	-1.15502	-2.9423	0.0450331
Snx30	0.219955	1.1647	2.93946	0.0452416
Tnrc6b	-0.125279	-1.09072	-2.93881	0.045282
Tbc1d31	0.211341	1.15776	2.93636	0.0454738
Tuba1b	0.152728	1.11167	2.93623	0.0454767
Hacd1	0.327185	1.25456	2.93449	0.0455931
5730414N17Rik	-0.512051	-1.42608	-2.93351	0.0456764
Slc39a8	-0.148011	-1.10804	-2.93285	0.045724
Trim2	0.621996	1.539	2.93248	0.0457553
Hsd17b11	-0.150207	-1.10973	-2.93145	0.0458227
Dlc1	-0.113829	-1.0821	-2.9311	0.0458446
Mfge8	0.132849	1.09646	2.93094	0.0458565
Snap23	-0.123659	-1.08949	-2.92918	0.0459875
Klhl8	0.223171	1.1673	2.9275	0.0461143
Kif15	0.41837	1.33642	2.92722	0.0461335
Trim36	-0.658335	-1.57826	-2.92258	0.0465014
Kntc1	0.314686	1.24374	2.91838	0.0468213
Isg15	-0.320179	-1.24849	-2.91821	0.0468342
Fam126a	0.1163	1.08395	2.91777	0.0468694
Ctnnal1	0.449437	1.36551	2.91746	0.0468917
Mcc	-0.196699	-1.14607	-2.91652	0.0469674
Blm	0.250491	1.18961	2.91634	0.0469815
Arhgef15	-0.1095	-1.07885	-2.91624	0.0469871
Il10rb	-0.195797	-1.14536	-2.91457	0.04712
Rnd3	0.244876	1.18499	2.91379	0.0471776
Nr3c2	-0.263166	-1.20011	-2.91343	0.0472052
Lyrm4	0.337436	1.26351	2.9131	0.0472304
Zfp46	-0.176937	-1.13048	-2.91273	0.0472534
Ctsf	0.266094	1.20255	2.91272	0.0472534
Map4k5	-0.156302	-1.11443	-2.91173	0.04733
Ext2	0.0885514	1.0633	2.91163	0.0473342
Prom1	-0.366653	-1.28936	-2.90908	0.0475256
Pik3ca	-0.11693	-1.08442	-2.90508	0.0478499
Tmem191c	-1.01508	-2.02101	-2.90376	0.0479376
Pik3ip1	0.141554	1.10309	2.90192	0.0480894
Gbe1	-0.151177	-1.11047	-2.90179	0.0480922
Gpr19	0.454606	1.37041	2.90176	0.0480922
Nuf2	0.443988	1.36036	2.89863	0.0483699
BC048403	-0.245371	-1.1854	-2.89852	0.0483743
Cdca3	0.509184	1.42325	2.8984	0.0483803
Rps28	0.13647	1.09921	2.89729	0.0484682
Zswim3	-0.275184	-1.21015	-2.89723	0.0484705
Pcdhga4	-0.293295	-1.22544	-2.8961	0.0485637
Plekhh2	-0.574549	-1.48921	-2.894	0.0487361
B3gnt5	0.569906	1.48443	2.89288	0.0488375
Ifnar1	-0.147458	-1.10762	-2.89282	0.0488375
S100a6	0.296115	1.22783	2.8916	0.048937
Hus1	-0.13035	-1.09456	-2.88926	0.0491387
Btg2	-0.197898	-1.14703	-2.88914	0.0491459
Bche	-0.280335	-1.21448	-2.88856	0.0491928
Rps17	0.143776	1.10479	2.88652	0.0493612
Pura	-0.150596	-1.11003	-2.88609	0.0493935
Fasn	0.194952	1.14469	2.88585	0.0494136
Lamb1	0.0947256	1.06786	2.88557	0.0494288
Igtp	-0.187576	-1.13885	-2.88403	0.0495488
Rel	-0.176754	-1.13034	-2.88319	0.0496154
Sirpa	0.343185	1.26855	2.88266	0.0496643
Top1	-0.096008	-1.06881	-2.8807	0.0498067
Uros	0.247596	1.18723	2.87891	0.0499682
Ly75	0.197361	1.1466	2.87662	0.0501511
Rps3	0.0830992	1.05929	2.87634	0.050166
Tcaim	-0.220244	-1.16493	-2.87465	0.0503086
Gypc	0.854051	1.80757	2.87423	0.0503284
Tbc1d7	0.291137	1.2236	2.87381	0.0503578
Acaca	0.157305	1.1152	2.87355	0.0503773
Iqsec1	-0.12094	-1.08744	-2.87097	0.0506031
Zfp874b	-0.214228	-1.16008	-2.87038	0.0506401
Gas5	0.157535	1.11538	2.86897	0.0507565
Kank3	-0.151792	-1.11095	-2.86605	0.051012
Ergic1	0.111885	1.08064	2.86527	0.0510717
Epdr1	0.238082	1.17942	2.86219	0.0513454
Sp1	-0.124644	-1.09024	-2.86201	0.0513579
Bicd1	0.422513	1.34026	2.86169	0.0513842
Magi3	-0.119214	-1.08614	-2.86034	0.0515055
Fam102a	-0.307785	-1.23781	-2.86018	0.0515149
Pcdhgb4	-0.188976	-1.13995	-2.85944	0.0515709
Afdn	-0.103123	-1.0741	-2.85759	0.0517407
Accs	0.27374	1.20894	2.85728	0.0517691
Ehmt2	0.143081	1.10426	2.85716	0.0517791
Neurl3	-0.166215	-1.12211	-2.85692	0.0518
Mrps23	0.146316	1.10674	2.85504	0.0519542
Sh3bp5l	0.150433	1.1099	2.85394	0.0520541
Dock10	0.868222	1.82541	2.85342	0.0520882
Pak2	-0.0927766	-1.06642	-2.85296	0.0521322
Rnf26	0.354106	1.27819	2.85284	0.0521416
Arl4c	0.304854	1.23529	2.84966	0.0524349
Ube2j1	-0.0979075	-1.07022	-2.84935	0.0524577
Jcad	-0.133718	-1.09712	-2.84926	0.0524602
Tmod2	0.178643	1.13182	2.84845	0.052538
Kif23	0.434966	1.35188	2.84719	0.052639
Pidd1	0.276551	1.2113	2.84686	0.0526602
Rpl32	0.114546	1.08263	2.84678	0.0526654
Pdk3	-0.182218	-1.13463	-2.84611	0.0527286
Gm20559	-0.147557	-1.10769	-2.84588	0.0527422
Snx22	-1.06311	-2.08943	-2.84557	0.0527584
Calhm5	0.863729	1.81974	2.8432	0.0529729
2310033P09Rik	-0.202066	-1.15034	-2.84313	0.0529761
Meox2	0.947459	1.92847	2.84307	0.0529761
Pltp	-0.312349	-1.24173	-2.84197	0.0530589
Dock9	-0.150271	-1.10978	-2.83996	0.0532316
C530005A16Rik	-0.841779	-1.79226	-2.8389	0.0533295
Tgtp1	-0.268043	-1.20417	-2.83755	0.053455
Rps6ka3	-0.117649	-1.08497	-2.83745	0.0534593
9130604C24Rik	-0.908958	-1.87769	-2.83693	0.0535111
Tgfbr2	-0.155826	-1.11406	-2.83364	0.0538054
Usp31	-0.151599	-1.1108	-2.8336	0.0538054
Kit	-0.181814	-1.13431	-2.8332	0.0538434
Adcy9	-0.239648	-1.1807	-2.83099	0.054043
Brwd3	-0.173572	-1.12785	-2.83044	0.0540916
Pitpnm1	0.144052	1.105	2.82749	0.0543812
Mmp3	0.75213	1.68428	2.82725	0.0544007
Rassf1	0.129065	1.09358	2.82568	0.0545365
Lcp1	0.151322	1.11059	2.82388	0.0547095
Snx13	-0.112308	-1.08096	-2.82293	0.0547892
Rpn2	0.104693	1.07527	2.82241	0.0548416
Dtwd2	-0.405905	-1.32492	-2.81812	0.0552507
Ttk	0.418445	1.33649	2.81626	0.0554128
Zbtb6	-0.187199	-1.13855	-2.81555	0.0554741
Reep1	-0.312242	-1.24164	-2.81483	0.0555387
Car4	-1.03505	-2.04918	-2.81429	0.0555808
Bahcc1	-0.148001	-1.10803	-2.81344	0.0556473
Peli2	-0.304033	-1.23459	-2.81298	0.055683
Tulp4	0.141437	1.103	2.81015	0.0559506
Ccn4	0.257829	1.19568	2.80994	0.0559657
A730011C13Rik	-0.889636	-1.85271	-2.80966	0.0559803
Btbd9	-0.146075	-1.10655	-2.80904	0.0560319
Selenow	-0.120669	-1.08724	-2.80731	0.0561998
Atp13a3	0.121625	1.08796	2.80663	0.0562611
Lhx6	0.247006	1.18674	2.8051	0.0564077
Irf6	0.302278	1.23309	2.80472	0.0564393
Klf3	-0.125881	-1.09117	-2.80422	0.05648
Nup205	0.114968	1.08295	2.80379	0.0565183
Rhbdf1	0.119245	1.08617	2.80148	0.0567459
Usp34	-0.121612	-1.08795	-2.79943	0.0569591
Lhfp	0.35077	1.27524	2.7991	0.0569894
Stat4	0.570508	1.48505	2.79334	0.0575674
Elk3	-0.0992079	-1.07119	-2.79179	0.0577114
Mmp25	-0.374957	-1.2968	-2.79175	0.0577126
Ptar1	-0.110978	-1.07996	-2.79064	0.0578293
Tmem98	0.125693	1.09103	2.79045	0.0578474
Ero1l	-0.128991	-1.09353	-2.78926	0.0579582
Hacd4	0.247272	1.18696	2.78766	0.0581205
Tubg1	0.150611	1.11004	2.78752	0.0581249
Samhd1	-0.131632	-1.09553	-2.78548	0.0583099
Aqp11	-0.407782	-1.32664	-2.78542	0.0583127
Spc24	0.312657	1.24199	2.78515	0.058337
Prkar1a	-0.0826152	-1.05894	-2.78352	0.0584888
Chrm3	1.28066	2.4295	2.78318	0.058524
Nbeal2	-0.108243	-1.07791	-2.78278	0.0585533
Serpina3g	0.418714	1.33674	2.78274	0.0585533
Gm43437	-0.547164	-1.46121	-2.78263	0.0585629
Zfp783	0.586264	1.50135	2.78224	0.0585927
AU021092	0.0985085	1.07067	2.77973	0.0588454
Fbxl17	-0.128865	-1.09343	-2.77941	0.0588749
Ndst2	-0.114878	-1.08288	-2.77901	0.0589036
Mpp7	-0.199261	-1.14811	-2.779	0.0589036
Hscb	-0.27544	-1.21036	-2.77774	0.0590296
Cr1l	-0.101701	-1.07304	-2.7774	0.0590615
Trim44	-0.0984651	-1.07063	-2.77723	0.0590772
Gm15587	-1.04159	-2.0585	-2.77709	0.0590867
Atp8a1	-0.190387	-1.14107	-2.77626	0.0591799
Inpp5f	-0.144457	-1.10531	-2.77486	0.059317
Usp18	-0.24328	-1.18368	-2.77459	0.059336
Igsf9b	0.626656	1.54398	2.774	0.05939
Agpat5	0.117631	1.08495	2.77364	0.0594097
Socs7	-0.131074	-1.09511	-2.77256	0.0595155
Hnrnpa1	0.0911132	1.06519	2.76874	0.0599226
Gas7	0.564636	1.47901	2.76814	0.0599788
Spa17	-0.654161	-1.5737	-2.76803	0.059984
Ndc80	0.434156	1.35112	2.76747	0.0600288
Hnrnpll	-0.123438	-1.08933	-2.76746	0.0600288
Polr3h	0.234221	1.17627	2.76697	0.0600724
Gm17259	-0.689577	-1.61281	-2.76642	0.0601261
Kdm7a	-0.181734	-1.13425	-2.76593	0.0601696
Brd9	0.107722	1.07753	2.7659	0.0601704
Scamp5	0.184565	1.13647	2.76575	0.0601806
Sema6d	-0.156064	-1.11424	-2.76514	0.060245
Ajuba	0.283984	1.21755	2.76451	0.0603056
Xpr1	-0.120735	-1.08729	-2.76442	0.0603122
Rftn1	0.21498	1.16069	2.76396	0.0603482
Slc19a3	-0.252326	-1.19113	-2.76239	0.0605103
Ramp2	-0.206543	-1.15392	-2.7621	0.0605304
Mettl14	0.146118	1.10659	2.76178	0.0605645
Flnc	0.265957	1.20243	2.75851	0.0608869
Pdia5	0.121602	1.08794	2.75768	0.0609669
Upp2	0.521613	1.43556	2.75746	0.0609824
Tmem120a	0.250506	1.18962	2.75545	0.0611873
Klf10	-0.167664	-1.12324	-2.75432	0.0613016
Ankrd6	-0.368821	-1.2913	-2.7542	0.0613117
Snapc4	0.143139	1.10431	2.75386	0.0613413
Gpr180	0.134231	1.09751	2.75227	0.0614861
Ankrd37	-0.443764	-1.36015	-2.75089	0.0616159
Prpsap1	0.134534	1.09774	2.74775	0.061949
Cntrl	0.176937	1.13048	2.74532	0.0621867
Plcb4	-0.17844	-1.13166	-2.74317	0.0624203
Tyms	0.236885	1.17845	2.74236	0.0625006
Nsl1	0.29538	1.22721	2.74054	0.0626948
Lpcat3	-0.150254	-1.10977	-2.7401	0.0627379
Gkn3	0.906115	1.87399	2.73938	0.0628166
Car5a	-0.518118	-1.43209	-2.73905	0.0628493
Rnf167	-0.16575	-1.12175	-2.73772	0.0629879
Cd109	0.340949	1.26659	2.73725	0.0630417
Pfkp	0.111971	1.0807	2.73487	0.0632816
Cubn	0.237827	1.17922	2.7345	0.0633152
Tube1	0.424487	1.3421	2.73422	0.0633424
Commd10	0.164671	1.12091	2.73265	0.0635123
Zgrf1	0.192032	1.14237	2.7326	0.0635141
Coch	-1.62785	-3.09051	-2.73234	0.0635432
Glt8d2	0.450616	1.36662	2.73188	0.0635933
Hap1	-0.343151	-1.26852	-2.73159	0.0636221
Unc13d	0.489968	1.40441	2.72951	0.0638411
A630072M18Rik	-0.208677	-1.15563	-2.72864	0.0639234
Ackr2	-0.489635	-1.40409	-2.72861	0.0639234
Rbm3	0.153702	1.11242	2.72801	0.0639829
Arhgap11a	0.314769	1.24381	2.72745	0.0640455
Add2	0.780462	1.71768	2.72639	0.0641566
Cxcl5	0.86232	1.81796	2.72564	0.064232
Klf4	-0.321752	-1.24985	-2.72547	0.0642493
Caskin2	-0.0969075	-1.06948	-2.72492	0.0642997
Ttf2	0.184698	1.13658	2.72475	0.0643132
2200002D01Rik	0.331199	1.25806	2.72316	0.0644805
Cox5b	0.172717	1.12718	2.72212	0.0645772
4930402H24Rik	0.0975867	1.06998	2.72175	0.0646125
Mynn	-0.124775	-1.09034	-2.72159	0.064629
Mastl	0.407247	1.32615	2.72062	0.0647332
Map3k7	-0.0967564	-1.06937	-2.7204	0.0647376
Hapln3	0.455798	1.37154	2.71958	0.0648187
Calcrl	-0.195778	-1.14534	-2.71958	0.0648187
Soat1	0.138366	1.10066	2.71917	0.0648504
Kcne3	-0.31733	-1.24602	-2.71793	0.0649863
Ubfd1	-0.115327	-1.08322	-2.71733	0.0650472
Samd9l	-0.17631	-1.12999	-2.71677	0.0651046
Frrs1	0.26313	1.20008	2.71626	0.0651559
Mob3c	-0.178358	-1.1316	-2.71602	0.0651759
Cldn4	0.730334	1.65902	2.71599	0.065176
Oasl1	-0.345262	-1.27038	-2.7157	0.0652087
Baz2a	-0.098149	-1.0704	-2.71548	0.0652328
Fzd7	-0.353628	-1.27777	-2.71251	0.0655564
Mfap3l	0.18829	1.13941	2.712	0.0656186
Dnajc9	0.231519	1.17407	2.71181	0.0656353
Tmem132a	0.137085	1.09968	2.71074	0.0657574
Nfatc4	0.262617	1.19965	2.71071	0.0657574
Zfpm1	-0.143955	-1.10493	-2.70986	0.0658483
Hipk1	-0.11204	-1.08076	-2.70643	0.066215
Eme1	0.411715	1.33027	2.70407	0.0664665
Pgls	0.183017	1.13526	2.70371	0.0665059
Ago1	-0.100627	-1.07224	-2.70361	0.066512
Bbc3	0.207102	1.15437	2.70252	0.0666417
Dpp3	0.12113	1.08759	2.69969	0.0669497
Ptbp3	-0.11981	-1.08659	-2.6971	0.0672604
Cacybp	-0.107825	-1.0776	-2.69558	0.0674296
Arhgap29	-0.109537	-1.07888	-2.69373	0.0676551
Dusp3	-0.11553	-1.08337	-2.69141	0.0678984
Akr1e1	0.125299	1.09073	2.69006	0.0680352
Gbp4	-0.234733	-1.17669	-2.68937	0.068111
Npc2	0.151677	1.11086	2.68675	0.0683718
Tsku	0.210415	1.15702	2.68395	0.0686762
Pomc	-0.65722	-1.57704	-2.68385	0.0686849
G3bp2	-0.0772984	-1.05504	-2.68344	0.0687149
Usp46	-0.10789	-1.07765	-2.68326	0.0687277
Acy3	-0.374348	-1.29625	-2.68313	0.0687408
Arglu1	0.148748	1.10861	2.68278	0.0687757
Parp14	-0.154753	-1.11323	-2.6817	0.0688927
Dap	0.136119	1.09895	2.67941	0.0691594
Mpst	0.204434	1.15223	2.67892	0.0692137
Tgfa	-0.123704	-1.08953	-2.6786	0.069249
Ncald	0.465542	1.38084	2.67794	0.0693265
Mlx	-0.13887	-1.10104	-2.67645	0.0694916
Gm16576	0.516887	1.43086	2.67645	0.0694916
Cenpi	0.329507	1.25658	2.67635	0.0694973
Cstf1	0.123821	1.08962	2.67598	0.0695265
Srd5a1	0.311369	1.24088	2.6736	0.0697929
Dph1	-0.199656	-1.14842	-2.67356	0.0697929
Cdk18	0.849268	1.80159	2.67354	0.0697929
Klf7	-0.124441	-1.09009	-2.67343	0.0697929
Ddx19b	-0.141254	-1.10286	-2.67322	0.0698131
Txndc15	0.120142	1.08684	2.6728	0.0698628
Cit	0.312333	1.24171	2.67195	0.0699516
Tmem168	-0.117698	-1.085	-2.67191	0.0699516
Tmem255b	0.860664	1.81587	2.67131	0.0700138
Mbnl2	-0.107826	-1.0776	-2.67122	0.0700216
Ctla2a	0.166719	1.1225	2.66918	0.0702527
B4galt5	0.131398	1.09535	2.66905	0.0702579
Notum	-0.889698	-1.85279	-2.6685	0.0703169
Ska1	0.495801	1.4101	2.66698	0.0704952
Pde8a	-0.102102	-1.07334	-2.66577	0.0706451
Sptlc1	0.104746	1.07531	2.66545	0.0706853
Erh	0.1451	1.10581	2.66321	0.070985
Ms4a4d	-0.715672	-1.64225	-2.66246	0.0710628
Gltp	0.103056	1.07405	2.66159	0.0711692
Cdc42bpg	0.227698	1.17096	2.65914	0.0714405
Ccny	-0.0976715	-1.07005	-2.65913	0.0714405
Rab11a	-0.100452	-1.07211	-2.65871	0.0714833
Scarb2	-0.10926	-1.07868	-2.65838	0.0715126
Sdk1	0.402988	1.32224	2.65699	0.0716614
Top2a	0.395506	1.3154	2.65685	0.0716722
Zdhhc13	0.152501	1.11149	2.65641	0.0717209
Man2a1	-0.112607	-1.08118	-2.65634	0.0717256
Cdh26	0.708386	1.63398	2.65632	0.0717256
Ano1	0.593145	1.50853	2.6546	0.0719433
Mpzl3	0.324298	1.25206	2.65282	0.0721602
Ptgfrn	-0.105604	-1.07594	-2.65232	0.0722189
Fign	-0.368169	-1.29071	-2.65169	0.0722912
E2f8	0.337015	1.26314	2.65128	0.0723362
Zdhhc15	0.252665	1.19141	2.65098	0.0723742
Lepr	-0.393911	-1.31395	-2.65072	0.0723947
Ppp1r14b	0.121865	1.08814	2.65015	0.0724433
Mutyh	0.352291	1.27659	2.65014	0.0724433
Zyg11b	-0.117243	-1.08466	-2.65007	0.0724483
Rap1gap2	0.381577	1.30277	2.64904	0.0725738
Nr5a2	0.373248	1.29527	2.64782	0.072709
Cmc4	-0.401018	-1.32044	-2.64772	0.0727181
Pon3	0.27683	1.21153	2.64763	0.0727274
Spc25	0.302308	1.23312	2.64521	0.0730122
Sec11c	0.121539	1.08789	2.64489	0.0730368
Stard13	-0.107422	-1.0773	-2.64395	0.0731635
Slc2a13	0.405771	1.3248	2.64246	0.0733253
Tnfaip3	-0.0965171	-1.06919	-2.64246	0.0733253
Zbtb4	-0.114673	-1.08273	-2.64121	0.073462
Sh2d3c	-0.153436	-1.11222	-2.64071	0.0735263
Hook3	-0.113318	-1.08171	-2.63897	0.0737247
Cd2ap	-0.0987017	-1.07081	-2.63869	0.0737555
Ncaph2	0.111197	1.08012	2.63803	0.0738259
Zpr1	0.130778	1.09488	2.63708	0.0739458
Eny2	0.116698	1.08425	2.6352	0.0741756
Calm1	-0.0911724	-1.06524	-2.63399	0.0743126
Dock1	-0.0877264	-1.06269	-2.63392	0.074319
Rcan2	0.20478	1.15251	2.63288	0.0744576
2610203C22Rik	0.362709	1.28584	2.63169	0.0746137
Rpf1	-0.113313	-1.08171	-2.63154	0.0746255
Trak1	-0.118124	-1.08532	-2.6293	0.0748714
Ripply3	-0.397764	-1.31746	-2.62889	0.0749231
Xkr8	-0.179589	-1.13256	-2.62861	0.0749596
Anxa7	-0.0926886	-1.06636	-2.62804	0.075021
Cyp7b1	0.39487	1.31482	2.62791	0.075027
1810006J02Rik	0.57914	1.49396	2.62776	0.0750411
Slc35b2	0.125345	1.09077	2.62704	0.0751293
Scamp1	-0.118621	-1.0857	-2.62686	0.0751465
Airn	0.35951	1.28299	2.62638	0.0752014
Stard5	-0.162225	-1.11901	-2.6256	0.0752977
Rab22a	-0.0862661	-1.06162	-2.62338	0.0755863
Sfswap	0.113504	1.08185	2.6203	0.0759719
AW112010	-0.19806	-1.14715	-2.61942	0.0760805
Rps16	0.135579	1.09853	2.61879	0.0761611
Gabpb2	-0.104986	-1.07548	-2.61808	0.0762582
Itga9	0.294048	1.22608	2.61787	0.0762796
Dbndd2	-0.374991	-1.29683	-2.61781	0.0762812
Frzb	0.364906	1.2878	2.61666	0.0764219
Ercc6l	0.277461	1.21206	2.6138	0.0767792
Txndc16	0.125951	1.09123	2.61204	0.0770003
Txndc11	-0.133652	-1.09707	-2.61176	0.0770372
Slc26a10	-0.891278	-1.85482	-2.61083	0.0771376
Cbr2	0.729462	1.65802	2.61055	0.0771665
Fanci	0.342695	1.26812	2.60991	0.0772545
Exd2	-0.158772	-1.11634	-2.60875	0.0773998
Acad8	0.146676	1.10702	2.60844	0.0774314
Irx3os	-0.791288	-1.73062	-2.60816	0.0774599
Hoga1	0.748833	1.68043	2.60751	0.0775345
Poglut1	0.0883566	1.06316	2.60599	0.0777166
Exoc3	-0.116348	-1.08399	-2.60527	0.0778133
Rusc1	-0.298007	-1.22945	-2.60425	0.0779462
Ccp110	0.117435	1.0848	2.60244	0.0781677
Hoxd8	0.815528	1.75994	2.60177	0.0782462
Alkbh5	-0.117962	-1.0852	-2.60175	0.0782462
C2cd5	0.161452	1.11841	2.60102	0.078336
Cenpn	0.306758	1.23693	2.59764	0.078757
Fmnl3	-0.0888413	-1.06352	-2.59513	0.0790526
Alkbh4	-0.219897	-1.16465	-2.59511	0.0790526
Cobll1	-0.117287	-1.08469	-2.59466	0.0790964
Cenpl	0.284957	1.21837	2.59465	0.0790964
Glipr2	0.171098	1.12592	2.5941	0.0791782
Asb4	-0.163999	-1.12039	-2.59356	0.0792475
Rpa2	0.194276	1.14415	2.59318	0.0792876
Rabggtb	0.105639	1.07597	2.59305	0.079298
Lgals9	-0.156994	-1.11496	-2.59237	0.0793904
Arhgdib	0.129079	1.0936	2.59226	0.0794029
Zfp455	-0.374223	-1.29614	-2.58985	0.0797182
Ccna2	0.442764	1.35921	2.58732	0.0800529
P2ry1	0.222603	1.16684	2.58602	0.0802259
Emilin1	0.253879	1.19241	2.58567	0.0802655
Bmi1	-0.12823	-1.09295	-2.58564	0.0802655
Prim1	0.202196	1.15045	2.58536	0.0803048
Zfp229	-0.171091	-1.12591	-2.58495	0.0803421
Usp25	-0.141606	-1.10313	-2.58494	0.0803421
Ncln	0.093171	1.06671	2.58484	0.080354
Hic1	-0.234718	-1.17668	-2.58473	0.0803615
Ptprg	-0.102497	-1.07363	-2.58429	0.0804173
Nrros	-0.239439	-1.18053	-2.58371	0.0804889
Susd1	0.4673	1.38252	2.58329	0.080537
Ly6c1	-0.282514	-1.21631	-2.58188	0.0807136
Carns1	0.277069	1.21173	2.5811	0.0808035
Sptbn1	-0.0936556	-1.06707	-2.58084	0.0808345
Loxl4	0.261351	1.1986	2.58068	0.0808509
Utrn	-0.114931	-1.08292	-2.5804	0.0808852
Esco2	0.330741	1.25766	2.58035	0.0808887
Tsnax	-0.125319	-1.09075	-2.57919	0.0810309
Pbk	0.367388	1.29002	2.5779	0.0812058
9530082P21Rik	-0.175171	-1.1291	-2.57783	0.0812078
1810030O07Rik	-0.121319	-1.08773	-2.57697	0.0813129
Gm44250	0.211447	1.15785	2.57586	0.0814602
Serpinb9b	-1.08522	-2.1217	-2.57505	0.0815857
Ezh2	0.216355	1.16179	2.57313	0.0818485
Tmem64	-0.140242	-1.10209	-2.57177	0.082006
Rnpepl1	-0.110011	-1.07924	-2.57149	0.0820415
Lpin3	0.0957592	1.06863	2.57053	0.0821515
Ccdc28a	0.4752	1.39011	2.56962	0.0822796
Mtg2	0.188436	1.13953	2.56854	0.0824154
Ikbip	0.149818	1.10943	2.56836	0.0824305
2810006K23Rik	0.230172	1.17297	2.56787	0.082499
Atg7	0.180772	1.13349	2.56742	0.0825668
Gfra1	0.793819	1.73366	2.56739	0.0825668
Nipbl	-0.0889351	-1.06358	-2.56689	0.082629
Trappc3	0.0928385	1.06647	2.56572	0.0827886
Rbms3	-0.34365	-1.26896	-2.56566	0.082794
Zfp213	-0.172076	-1.12668	-2.56539	0.0828279
Parvb	-0.0884303	-1.06321	-2.56397	0.0830111
Fbxl16	-0.467527	-1.38274	-2.56336	0.0830907
Lsm8	0.132738	1.09637	2.56298	0.0831476
Rassf2	0.162042	1.11887	2.56176	0.0833037
Dhx58	-0.226056	-1.16963	-2.56079	0.0834045
Abcg2	-0.103707	-1.07453	-2.56075	0.0834045
Rrm1	0.214772	1.16052	2.56017	0.0834733
Palm	-0.217473	-1.1627	-2.55885	0.0836236
Nono	0.0847252	1.06049	2.55853	0.0836703
Ralgps2	-0.316241	-1.24508	-2.55712	0.0838711
Pam	0.0920997	1.06592	2.55621	0.0839973
Tnni3	0.470342	1.38544	2.55545	0.0841173
Cggbp1	-0.0888138	-1.0635	-2.55497	0.0841765
Aar2	-0.116121	-1.08382	-2.55471	0.0842055
Evi5	-0.10597	-1.07622	-2.5534	0.0843912
Tk1	0.335937	1.2622	2.55221	0.0845445
Zfp592	-0.101936	-1.07321	-2.552	0.0845602
Birc3	-0.142152	-1.10355	-2.55191	0.0845701
Trnt1	-0.154178	-1.11279	-2.55178	0.0845855
Catip	0.980372	1.97297	2.55065	0.0847433
Pdgfrb	0.573404	1.48803	2.54955	0.0848871
Nr1d2	-0.124172	-1.08988	-2.54942	0.0849034
Dedd2	-0.173817	-1.12804	-2.54917	0.0849297
Fyco1	-0.115038	-1.083	-2.54883	0.0849581
Ccdc66	0.17412	1.12828	2.54859	0.0849834
Col4a3bp	-0.0913471	-1.06536	-2.54774	0.0850951
Fam53b	-0.176474	-1.13012	-2.54699	0.085205
Nkd2	0.226055	1.16963	2.54367	0.0856991
Ppp2r1b	0.134116	1.09742	2.54353	0.0857134
Nr1h2	-0.106365	-1.07651	-2.54353	0.0857134
Tes	0.111771	1.08055	2.5431	0.0857644
Bend7	-0.164897	-1.12109	-2.54177	0.0859297
Rpl23a	0.132052	1.09585	2.5395	0.0862716
Gpr146	-0.243373	-1.18376	-2.53778	0.0864861
Tox4	-0.0780531	-1.05559	-2.53776	0.0864861
Jmjd1c	-0.114734	-1.08278	-2.53775	0.0864861
Hs3st1	0.258672	1.19638	2.53684	0.0866106
Alg8	0.191018	1.14157	2.53638	0.0866719
Sdc4	0.158557	1.11617	2.53636	0.0866719
Ifit3b	-0.414743	-1.33306	-2.53625	0.0866858
Zfp939	-0.43136	-1.3485	-2.53573	0.0867483
Pcdhgc4	0.348901	1.27359	2.53518	0.0868072
Abhd12	0.127175	1.09215	2.53496	0.0868252
Trim21	-0.190285	-1.14099	-2.53439	0.0868921
Fhl1	0.324923	1.2526	2.53225	0.0871609
Cpne7	0.257433	1.19535	2.53203	0.087186
Psma6	0.08819	1.06304	2.53176	0.0872139
Rpl35a	0.0945861	1.06776	2.5305	0.0874053
Dido1	-0.107721	-1.07753	-2.53049	0.0874053
2810002D19Rik	-0.19669	-1.14607	-2.52812	0.0877798
Ppp1r8	0.112241	1.08091	2.5276	0.087853
Gnb5	0.198703	1.14767	2.52674	0.0879862
Dnajb14	-0.144062	-1.10501	-2.52531	0.0881744
Nab1	-0.0895456	-1.06403	-2.5241	0.088334
Ufl1	-0.116566	-1.08415	-2.52185	0.0886716
Zfp354c	-0.209156	-1.15601	-2.52164	0.0887029
Fam107b	0.273917	1.20909	2.52128	0.0887501
Tedc1	0.389278	1.30974	2.52116	0.0887595
St6galnac3	-0.181689	-1.13421	-2.51955	0.088985
Cmtm6	-0.0844158	-1.06026	-2.51928	0.0890073
Scd1	0.165649	1.12167	2.51888	0.0890494
Syt15	0.50928	1.42334	2.51831	0.0891137
Irf5	-0.389103	-1.30958	-2.51653	0.0893258
Knl1	0.420493	1.33839	2.51625	0.0893596
Lamc2	0.290289	1.22289	2.51594	0.0894084
Rbm7	-0.0898898	-1.06429	-2.51573	0.0894305
Cks2	0.419608	1.33756	2.51568	0.0894342
Cenpc1	0.127312	1.09226	2.51358	0.0897448
Inpp4a	-0.165303	-1.1214	-2.51017	0.0902501
Fancd2	0.310741	1.24034	2.50997	0.0902742
Gpd2	-0.105618	-1.07595	-2.50925	0.0903773
Nbeal1	-0.157127	-1.11506	-2.50838	0.0905138
Galnt1	-0.104644	-1.07523	-2.50832	0.0905145
Tppp	-0.965037	-1.95211	-2.50821	0.0905277
Stap2	-0.120097	-1.08681	-2.50767	0.0906076
Tmem9b	-0.0952323	-1.06824	-2.50739	0.0906413
Rfc1	0.110347	1.07949	2.50643	0.0907913
Anks1	-0.117285	-1.08469	-2.50493	0.0910249
Pskh1	0.140393	1.10221	2.50375	0.0911993
Slc38a1	0.169564	1.12472	2.5023	0.0914256
Particl	-0.601453	-1.51724	-2.50159	0.091536
Six4	0.230836	1.17352	2.50117	0.091591
Gm10557	-0.23568	-1.17746	-2.50019	0.091744
Dok4	-0.12493	-1.09045	-2.49998	0.0917563
Tnfrsf8	-0.147199	-1.10742	-2.4979	0.0920802
Mier2	0.207283	1.15451	2.49697	0.0922024
Ptk2	-0.0869366	-1.06211	-2.4967	0.0922451
Mid2	-0.112286	-1.08094	-2.49656	0.0922518
Cpne8	-0.137814	-1.10024	-2.49532	0.0924401
Cep85l	-0.159228	-1.11669	-2.49503	0.0924819
Zfp97	-0.355328	-1.27928	-2.49348	0.0927243
Ppp1r13b	-0.100474	-1.07213	-2.49301	0.0927907
Cnksr1	0.448461	1.36458	2.49285	0.0928058
Clspn	0.301807	1.23269	2.4915	0.092995
Rnase1	1.29713	2.4574	2.49072	0.0930917
Acat1	0.133622	1.09704	2.48964	0.0932722
Ifitm3	-0.119587	-1.08642	-2.48897	0.0933729
Pggt1b	-0.121342	-1.08775	-2.48852	0.0934279
Ahcyl2	-0.142808	-1.10405	-2.48837	0.0934472
Cdc45	0.271363	1.20695	2.48789	0.0935104
Clcf1	0.229304	1.17227	2.48555	0.0938681
Zfp518b	0.196328	1.14578	2.48529	0.0939107
Myo1d	-0.110765	-1.0798	-2.48509	0.0939369
Arl4a	-0.221605	-1.16603	-2.485	0.0939479
H1fx	0.687792	1.61082	2.48309	0.0942226
Gm35339	0.337907	1.26392	2.48277	0.094271
Prkx	-0.111695	-1.0805	-2.48156	0.0944599
Nxpe4	-0.285243	-1.21862	-2.48108	0.0945324
Ankrd28	0.112123	1.08082	2.48073	0.0945923
Gsta4	-0.20676	-1.15409	-2.47988	0.0947275
Smarcal1	-0.106861	-1.07688	-2.47824	0.0949589
Gm39822	0.296044	1.22777	2.4776	0.0950618
U2af1	0.115018	1.08299	2.47563	0.0953311
Atp5j	-0.104398	-1.07505	-2.47438	0.0955287
Kifap3	-0.110946	-1.07994	-2.47368	0.0956321
Hmgb3	0.209449	1.15625	2.47312	0.0957152
Pcbp4	0.119677	1.08649	2.47306	0.0957203
Smc4	0.198929	1.14785	2.47285	0.0957549
Plekhb2	0.0965987	1.06925	2.47033	0.0961591
Muc1	-0.703716	-1.62869	-2.46997	0.0962105
Cgref1	0.805677	1.74797	2.46984	0.09623
Mrps6	0.189694	1.14052	2.46829	0.0964766
P3h3	0.168617	1.12398	2.46814	0.0964987
Rpl30	0.1351	1.09817	2.46643	0.0967388
Kpna1	-0.115714	-1.08351	-2.46605	0.0967938
Rora	-0.172915	-1.12733	-2.46519	0.0969096
Sik2	0.119168	1.08611	2.46466	0.0969947
Fzr1	0.139937	1.10186	2.4643	0.0970526
Kcnq4	-0.20177	-1.15011	-2.46332	0.0972053
Ccdc15	0.280722	1.2148	2.4619	0.0974291
Ak2	0.102892	1.07392	2.46071	0.09761
Ptgfr	-0.639178	-1.55744	-2.46059	0.097623
Pclaf	0.361922	1.28514	2.45914	0.0978645
Dok1	0.260572	1.19795	2.45723	0.0981627
Shcbp1	0.362746	1.28587	2.45653	0.098263
Gja1	-0.126526	-1.09166	-2.456	0.0983472
Nmt1	-0.0838887	-1.05987	-2.45331	0.0987788
Gpatch8	-0.11349	-1.08184	-2.45302	0.0988293
Erbin	-0.149902	-1.10949	-2.45067	0.0992237
Tcp11l1	0.210687	1.15724	2.44993	0.0993277
Mrpl13	0.138581	1.10082	2.4492	0.0994516
Trim30d	0.316377	1.2452	2.44869	0.0995346
Hras	0.158361	1.11602	2.44646	0.0998478
Iffo1	0.141915	1.10337	2.44643	0.0998487
Phf14	-0.125277	-1.09072	-2.44588	0.0999435
Pnp	-0.110479	-1.07959	-2.44552	0.0999857
Dyrk2	-0.154817	-1.11328	-2.44498	0.100068
Acot9	0.0941143	1.06741	2.44487	0.100083
Inhba	0.617759	1.53449	2.44482	0.100083
Sobp	-0.37895	-1.3004	-2.4441	0.100195
Smurf1	0.106522	1.07663	2.44397	0.100214
Gm17354	-0.42495	-1.34253	-2.44252	0.100441
Tmem171	0.426824	1.34427	2.44217	0.100504
2310009A05Rik	0.341456	1.26703	2.44173	0.100581
Stk4	-0.113682	-1.08199	-2.44171	0.100581
Hmbox1	-0.0998197	-1.07164	-2.44095	0.100702
Scn11a	1.04827	2.06804	2.43999	0.100873
Cnih1	0.0940178	1.06734	2.43987	0.10089
Serpine2	0.14112	1.10276	2.43981	0.100895
Pwp1	0.138348	1.10064	2.43895	0.101032
Dut	0.198774	1.14772	2.43789	0.101207
Adamts6	0.41882	1.33683	2.43775	0.101227
Tfb2m	-0.210602	-1.15717	-2.43697	0.101334
Snrpe	0.124728	1.0903	2.43618	0.101456
Gm22637	1.04937	2.06963	2.43618	0.101456
Zmynd19	0.149507	1.10919	2.435	0.101624
Kif14	0.520617	1.43457	2.43474	0.101661
Mrtfb	-0.115586	-1.08342	-2.43425	0.101724
Ticrr	0.348217	1.27299	2.43375	0.101795
Csnk2a1	-0.0868587	-1.06206	-2.4336	0.101802
Grn	0.1515	1.11072	2.43359	0.101802
Nfatc2ip	0.169381	1.12458	2.43217	0.102037
Pear1	0.0890049	1.06364	2.4318	0.102089
Card10	-0.0903054	-1.0646	-2.43161	0.102118
Actr1b	0.0761544	1.0542	2.43144	0.102138
Pde3b	0.389328	1.30978	2.4301	0.10234
Tmtc1	-0.123909	-1.08968	-2.42961	0.102407
2410018L13Rik	0.786278	1.72462	2.42763	0.102717
Kcnq1	-0.183255	-1.13544	-2.42735	0.102755
Shprh	-0.125271	-1.09071	-2.42548	0.103048
Fcho2	-0.142786	-1.10404	-2.42446	0.103223
Brd2	-0.0781423	-1.05566	-2.42324	0.103427
Plxnb2	0.138637	1.10086	2.42287	0.10349
Stard8	-0.107546	-1.07739	-2.42193	0.103633
Esd	0.149494	1.10918	2.42124	0.103743
Tnfrsf23	0.0884063	1.0632	2.42026	0.103904
Gbp5	-0.256333	-1.19444	-2.41968	0.104009
Cntrob	0.252581	1.19134	2.41962	0.104009
Eif3f	0.114829	1.08285	2.41758	0.104329
Tmem43	0.12483	1.09038	2.41717	0.104394
Dync1i2	0.087727	1.06269	2.41681	0.104456
Dcaf17	-0.134224	-1.0975	-2.41555	0.104666
Zbtb46	-0.105189	-1.07564	-2.41544	0.104674
Gm38393	0.864429	1.82062	2.41542	0.104674
Jarid2	-0.157874	-1.11564	-2.41478	0.10478
Pold1	0.127759	1.0926	2.41471	0.104788
Taf13	-0.150495	-1.10995	-2.41417	0.104884
Maml1	-0.141224	-1.10284	-2.4124	0.105166
Zw10	0.137403	1.09992	2.41219	0.105194
Braf	-0.129693	-1.09406	-2.41122	0.105369
Tor2a	0.144035	1.10499	2.41013	0.10554
Mob1a	-0.0800475	-1.05705	-2.40962	0.105621
Gpc4	0.160421	1.11761	2.40837	0.105822
Glrx5	0.145268	1.10594	2.40822	0.105844
Phlpp1	-0.118662	-1.08573	-2.40784	0.105903
Srpx2	0.530887	1.44482	2.40725	0.105991
Klf12	-0.138905	-1.10107	-2.40716	0.106002
Bora	0.227701	1.17097	2.40694	0.106037
Gstm4	0.207644	1.1548	2.40606	0.106193
Gm17971	0.928812	1.90371	2.406	0.106199
Rrm2	0.334202	1.26068	2.40251	0.106789
Tubb3	0.360192	1.2836	2.4023	0.106826
Ifit3	-0.379252	-1.30067	-2.40192	0.106893
Naf1	-0.190811	-1.14141	-2.40115	0.106987
Bloc1s5	0.168486	1.12388	2.40096	0.107021
Zfp800	-0.142897	-1.10412	-2.40068	0.107067
Fancl	-0.250789	-1.18986	-2.40016	0.107141
Aplp2	-0.0843232	-1.06019	-2.39948	0.107251
Plvap	0.163443	1.11996	2.39864	0.107399
Calm3	0.0836875	1.05972	2.39724	0.107587
Gm1976	0.452457	1.36837	2.3968	0.107666
Dram1	0.160388	1.11759	2.39531	0.107917
Jade2	-0.116263	-1.08392	-2.39528	0.107917
Aacs	0.138712	1.10092	2.39405	0.108119
Trmt10a	0.156167	1.11432	2.39405	0.108119
Actr10	-0.0928129	-1.06645	-2.3925	0.108362
Rhpn2	-0.303345	-1.234	-2.39234	0.108389
Lifr	-0.111124	-1.08007	-2.39219	0.108415
Dcn	0.83617	1.7853	2.39132	0.108553
Gm43071	0.345197	1.27032	2.39117	0.108569
Ldlrad4	-0.142846	-1.10408	-2.39069	0.108657
Tmem8	-0.358709	-1.28228	-2.39031	0.108721
Ptpn12	-0.0962132	-1.06896	-2.3897	0.108819
Zbp1	-0.383253	-1.30428	-2.38926	0.108893
Mtrf1l	0.25211	1.19095	2.38885	0.108961
Lrwd1	0.149641	1.10929	2.38879	0.108968
Clasp2	-0.093516	-1.06697	-2.38848	0.109016
Tle4	-0.138336	-1.10064	-2.38744	0.109193
Cbx7	-0.121054	-1.08753	-2.38738	0.109199
Kctd2	0.124334	1.09	2.38632	0.109357
Frk	0.303886	1.23447	2.38609	0.109395
Nxpe2	-0.217863	-1.16301	-2.38598	0.10941
Rps19	0.104075	1.0748	2.3854	0.109504
Slc35e3	0.167038	1.12275	2.38523	0.109511
Dchs1	0.100568	1.0722	2.38413	0.109696
Ids	-0.105887	-1.07616	-2.3835	0.109823
Cenpq	0.280946	1.21499	2.38286	0.109939
Rfc5	0.18089	1.13358	2.38252	0.109994
Mosmo	-0.139953	-1.10187	-2.37859	0.110632
Unc93b1	-0.116194	-1.08387	-2.37806	0.110732
Adar	-0.108804	-1.07833	-2.37776	0.110767
Agtpbp1	-0.103101	-1.07408	-2.37716	0.110865
Fermt3	0.272089	1.20755	2.37689	0.110905
Isyna1	-0.194223	-1.14411	-2.37239	0.11167
Atp10d	0.120685	1.08725	2.37146	0.111841
Kazn	-0.459723	-1.37528	-2.37116	0.111898
Gm14097	-0.611325	-1.52766	-2.37085	0.111935
Samsn1	-0.246811	-1.18658	-2.37082	0.111935
Mgat5	0.119541	1.08639	2.37009	0.112068
Hdac5	-0.12025	-1.08692	-2.36933	0.112198
Anp32e	0.101897	1.07318	2.36921	0.112211
Tceal1	-0.268316	-1.2044	-2.36636	0.112738
Ucp2	-0.141566	-1.1031	-2.36599	0.112787
Elp1	0.123046	1.08903	2.36504	0.112955
Idh1	0.115146	1.08308	2.36501	0.112955
Rasgrf2	0.420313	1.33822	2.36499	0.112955
Yaf2	-0.126011	-1.09127	-2.36369	0.113188
Smug1	-0.197348	-1.14659	-2.36245	0.113429
Wasf2	-0.0807396	-1.05756	-2.36229	0.113445
Cc2d1b	0.134073	1.09739	2.36146	0.113602
Slc16a1	-0.120791	-1.08733	-2.36143	0.113602
Rnf152	-0.150263	-1.10977	-2.3608	0.113715
Ddx60	-0.251785	-1.19068	-2.36068	0.113728
Zfp715	-0.178998	-1.1321	-2.36045	0.113773
Pabpc4	0.116983	1.08446	2.35968	0.113912
Rad51ap1	0.358604	1.28218	2.35935	0.113971
Slfn3	-0.143762	-1.10478	-2.35789	0.114237
Ttc9	0.196517	1.14593	2.35766	0.114257
Mmp14	0.310112	1.2398	2.35747	0.114292
Zcchc2	-0.143174	-1.10433	-2.35723	0.11432
Wdr37	-0.0903022	-1.06459	-2.3572	0.11432
Cxcr4	-0.230737	-1.17343	-2.35679	0.114385
Serinc3	-0.102913	-1.07394	-2.35647	0.114436
Kif24	0.255828	1.19402	2.35597	0.114523
Katnb1	0.138287	1.1006	2.35556	0.114596
Xlr4b	0.872504	1.83084	2.35522	0.114659
Rcc1	0.193495	1.14353	2.35445	0.114766
Zfp809	-0.169846	-1.12494	-2.35415	0.114821
Gpihbp1	-0.403999	-1.32317	-2.35265	0.115101
Tead2	0.16124	1.11825	2.35199	0.115186
Abca1	-0.237101	-1.17862	-2.35157	0.115273
Safb2	0.112479	1.08108	2.35141	0.115303
Itch	-0.0778343	-1.05543	-2.35119	0.115338
Sema3g	0.151647	1.11084	2.35011	0.115541
Bmp6	0.201699	1.15005	2.34996	0.115567
Rec8	0.566146	1.48056	2.34986	0.115578
Ppp4r3b	-0.0919325	-1.0658	-2.34874	0.115795
Ppm1g	0.0889338	1.06358	2.3486	0.115815
Tbc1d10b	0.0948087	1.06792	2.34774	0.115962
Sntb2	-0.185368	-1.13711	-2.34767	0.115965
Tap2	-0.132751	-1.09638	-2.34764	0.115967
Zfp335os	-0.396128	-1.31597	-2.34751	0.11599
N4bp2os	-0.516197	-1.43018	-2.34733	0.116017
Bbs9	-0.225282	-1.16901	-2.34699	0.116079
Rab5b	-0.0821933	-1.05863	-2.34572	0.116314
Naaa	-0.549124	-1.4632	-2.34523	0.116396
Zfp36l1	-0.119089	-1.08605	-2.34521	0.116396
Spry1	-0.573822	-1.48846	-2.34516	0.116402
Kmt2c	-0.144332	-1.10522	-2.34479	0.116472
Fscn1	-0.124179	-1.08989	-2.34377	0.116668
Cnot9	0.0913017	1.06533	2.34353	0.116708
Spidr	0.122502	1.08862	2.3431	0.116776
Swi5	0.0988505	1.07092	2.34301	0.116788
Plscr1	-0.124934	-1.09046	-2.34289	0.11681
Arl13b	-0.123922	-1.08969	-2.34269	0.116835
Spire1	-0.162193	-1.11899	-2.34112	0.117108
Nova1	0.500357	1.41456	2.3403	0.117269
Gm37285	-0.560869	-1.47516	-2.3403	0.117269
Arid4b	-0.107131	-1.07708	-2.34015	0.117295
Trps1	-0.280952	-1.215	-2.33937	0.117423
Smim8	0.246518	1.18634	2.33842	0.117548
Xlr3b	-0.435482	-1.35236	-2.33763	0.117682
Mkln1	-0.0891961	-1.06378	-2.33654	0.117897
Ifi35	-0.117014	-1.08449	-2.33468	0.118236
Jak3	-0.110101	-1.0793	-2.3342	0.118329
Tpd52l2	-0.0883052	-1.06312	-2.33405	0.118335
Dcaf15	0.127704	1.09255	2.33385	0.118365
Tbc1d12	-0.141967	-1.10341	-2.33367	0.118395
Anapc5	0.0968464	1.06943	2.33185	0.118759
Reps1	0.171626	1.12633	2.33159	0.118806
Appbp2os	-0.706011	-1.63129	-2.33132	0.118831
Ric1	-0.0897611	-1.06419	-2.33131	0.118831
Selenoi	0.112893	1.08139	2.33118	0.118854
Clip1	-0.0723161	-1.0514	-2.3305	0.118941
Cenpx	-0.185446	-1.13717	-2.33038	0.118961
Pced1a	0.152371	1.11139	2.33024	0.118986
Cep250	0.0934845	1.06694	2.33004	0.11902
Gm45867	0.491353	1.40576	2.32987	0.119045
Oip5os1	-0.0960976	-1.06888	-2.32848	0.119282
Shpk	0.380912	1.30216	2.32802	0.119373
Elf1	-0.0906096	-1.06482	-2.32672	0.119596
Serpinb9	-0.162566	-1.11928	-2.326	0.119728
Efhc1	-0.341512	-1.26708	-2.32547	0.119825
Wdr34	0.243845	1.18414	2.32529	0.119861
Adamts9	-0.181962	-1.13443	-2.32431	0.120053
Amot	-0.12165	-1.08798	-2.32426	0.120059
Mlf1	0.315498	1.24444	2.32414	0.120075
Rasd1	-0.425529	-1.34307	-2.32366	0.120158
Apol7d	-0.666371	-1.58708	-2.32351	0.120186
Dcun1d5	0.103803	1.0746	2.32326	0.120224
Foxc2	0.375108	1.29694	2.32272	0.120306
Tmc8	-0.325829	-1.25338	-2.32247	0.120337
Zfp346	0.140797	1.10251	2.32219	0.120382
Gm14165	-0.424193	-1.34182	-2.32133	0.120574
Ackr4	0.89581	1.86065	2.32121	0.120583
Zbtb39	-0.112581	-1.08116	-2.31882	0.120995
Mdc1	0.138796	1.10099	2.31842	0.121063
Xylt2	0.133215	1.09673	2.31834	0.121069
Armc5	-0.131859	-1.0957	-2.31786	0.121167
Creg1	0.117555	1.08489	2.31743	0.121242
Abhd17b	-0.132351	-1.09608	-2.31714	0.121288
Rab21	-0.0804717	-1.05736	-2.31693	0.121314
Oip5	0.370363	1.29268	2.3169	0.121314
Tmem123	-0.0755142	-1.05374	-2.31574	0.121519
Car14	-0.53607	-1.45002	-2.31569	0.121524
Zfp428	0.511845	1.42587	2.31529	0.121605
Mmp15	-0.196244	-1.14571	-2.31507	0.121635
Tbc1d22a	-0.11591	-1.08366	-2.31372	0.121842
Cd63	0.269307	1.20523	2.31282	0.122008
N4bp1	-0.0988242	-1.0709	-2.31272	0.122023
Zfp654	-0.147416	-1.10758	-2.31259	0.122037
Slc31a1	-0.0948053	-1.06792	-2.31181	0.122184
Sybu	-0.399556	-1.3191	-2.31043	0.122443
C2cd2	-0.0825587	-1.05889	-2.30908	0.122698
Fam162a	0.15259	1.11156	2.30752	0.122972
Syt12	0.304192	1.23473	2.30732	0.123002
Rsph9	0.712024	1.6381	2.30687	0.123093
Arih1	-0.0785841	-1.05598	-2.30632	0.12319
Ramp3	-0.316266	-1.2451	-2.30579	0.123281
Nucks1	0.125127	1.0906	2.30516	0.123406
Jrkl	-0.200732	-1.14928	-2.30357	0.123696
Tmem63a	0.121249	1.08768	2.30308	0.123787
Klhl5	-0.0847826	-1.06053	-2.29993	0.124424
Esco1	-0.135526	-1.09849	-2.29947	0.124498
Gm9946	0.423265	1.34096	2.29903	0.124578
Tmem87b	-0.115828	-1.0836	-2.29855	0.124684
Tprgl	-0.0972256	-1.06971	-2.29824	0.12474
Dmd	0.277711	1.21227	2.29817	0.124749
Armcx5	-0.254853	-1.19321	-2.29596	0.125197
Pih1d1	0.12356	1.08942	2.29531	0.125307
Ctxn1	0.418644	1.33667	2.29323	0.125648
Tnf	-0.300806	-1.23183	-2.29081	0.126105
Ro60	-0.122916	-1.08893	-2.29056	0.126153
Mecp2	-0.120761	-1.08731	-2.29046	0.12617
Skap2	0.139038	1.10117	2.28962	0.126353
Spef1	0.141558	1.1031	2.28863	0.12652
Hivep3	-0.405971	-1.32498	-2.28852	0.126533
Cd55	0.204495	1.15228	2.28804	0.126634
Banf1	0.104638	1.07522	2.28787	0.126651
Kank2	-0.0789205	-1.05623	-2.2873	0.126762
Hdac2	0.104349	1.07501	2.28723	0.126771
Gm3636	0.561117	1.47541	2.28648	0.126915
Ankrd42	-0.266303	-1.20272	-2.28631	0.126948
Ggct	0.233414	1.17561	2.28579	0.127041
Slain2	-0.110487	-1.07959	-2.28534	0.127118
Phf19	0.284533	1.21802	2.28452	0.127271
Cd200	-0.158064	-1.11579	-2.28429	0.127313
Jak2	-0.130574	-1.09473	-2.28414	0.127329
Gm49376	0.536047	1.44999	2.28391	0.127371
Ctc1	0.111157	1.08009	2.28345	0.127425
Thoc7	0.126944	1.09198	2.28318	0.127469
Stat3	-0.137011	-1.09962	-2.28284	0.127533
Ift88	0.164373	1.12068	2.28274	0.127545
Btbd19	0.216193	1.16166	2.28221	0.127634
Mrpl15	0.0991173	1.07112	2.28221	0.127634
Mtbp	0.146223	1.10667	2.28214	0.127644
Pcsk7	0.0826986	1.059	2.28179	0.127716
Haus3	0.147487	1.10764	2.28136	0.127793
Frat2	0.438219	1.35493	2.28117	0.12783
Ints7	0.124351	1.09002	2.28116	0.12783
Adamts7	0.196303	1.14576	2.28085	0.12789
Fmnl2	-0.150379	-1.10986	-2.27923	0.128214
Ltb	-0.353759	-1.27789	-2.279	0.128251
Stx12	-0.0858805	-1.06134	-2.27872	0.128311
Acadm	-0.101616	-1.07297	-2.27864	0.128319
Mrps25	0.146221	1.10667	2.27848	0.128344
Riox2	0.120968	1.08746	2.27803	0.128427
Pigp	-0.139355	-1.10141	-2.27773	0.128488
Fmo2	-0.491022	-1.40544	-2.27662	0.128661
Cerkl	0.371995	1.29414	2.27585	0.12881
Aaas	0.146167	1.10663	2.27288	0.129419
Pan3	-0.151574	-1.11078	-2.27232	0.12953
Tgfbi	0.284798	1.21824	2.27211	0.129562
Gm11585	0.570542	1.48508	2.27096	0.129804
Zbtb38	-0.100971	-1.07249	-2.2693	0.130147
Adhfe1	0.51836	1.43233	2.26928	0.130147
Slc35g2	-0.145596	-1.10619	-2.26854	0.130278
Zfp748	-0.13656	-1.09928	-2.26745	0.130506
Mef2a	-0.0761864	-1.05423	-2.26734	0.130513
Ran	0.0959134	1.06874	2.26615	0.130769
Foxq1	-0.212119	-1.15839	-2.26553	0.130862
Eif2ak2	-0.159278	-1.11673	-2.26508	0.130962
Chmp3	-0.101891	-1.07318	-2.26417	0.131149
Emp2	0.173335	1.12766	2.26407	0.131166
Gpsm2	0.444809	1.36113	2.26249	0.131512
Hint1	0.097689	1.07006	2.26236	0.131539
Sstr2	1.17774	2.26222	2.26138	0.13175
Nfya	0.10506	1.07554	2.26077	0.131876
Vps28	-0.0784502	-1.05588	-2.26048	0.131935
Rin2	-0.158435	-1.11608	-2.26033	0.13196
Agpat3	0.0690491	1.04903	2.26005	0.132021
Rhno1	0.127523	1.09242	2.25928	0.132163
Casp12	0.136939	1.09957	2.25927	0.132163
Gm37494	-0.186545	-1.13804	-2.25924	0.132163
Togaram1	-0.0951643	-1.06819	-2.25871	0.132244
Ckap2l	0.454354	1.37017	2.25865	0.132253
Tor1aip1	-0.0763243	-1.05433	-2.2581	0.13235
Aurkaip1	-0.113198	-1.08162	-2.25734	0.132513
Mycn	-0.214337	-1.16017	-2.25699	0.132595
Egf	0.662677	1.58302	2.25658	0.132691
Gcc2	-0.0961933	-1.06895	-2.2561	0.132799
Pdrg1	0.141404	1.10298	2.25522	0.132973
Impdh1	-0.097751	-1.0701	-2.25386	0.133255
Fam13a	-0.362077	-1.28528	-2.25356	0.133309
Strn4	-0.0879127	-1.06283	-2.25267	0.133483
Tank	0.109596	1.07893	2.25252	0.1335
Zbtb48	0.213827	1.15976	2.25237	0.133516
Agpat4	0.114134	1.08233	2.25196	0.133585
Sema6a	-0.190357	-1.14105	-2.25179	0.133617
Frs3	-0.35066	-1.27514	-2.25117	0.133705
Fut10	0.190594	1.14123	2.25086	0.133764
Zfp87	-0.259991	-1.19747	-2.24877	0.134225
Rock1	-0.0895271	-1.06402	-2.24869	0.134233
Susd4	-0.809939	-1.75314	-2.24855	0.134251
Plxna4	0.188119	1.13928	2.24846	0.134251
Pcnt	0.135438	1.09843	2.24823	0.134288
Ptpn4	-0.124307	-1.08998	-2.24793	0.134344
E2f2	0.298992	1.23028	2.24663	0.134635
Cd247	0.287817	1.22079	2.24626	0.134715
Rtkn	0.173092	1.12747	2.24574	0.134829
Nsun3	-0.149564	-1.10923	-2.24559	0.134854
Emg1	0.106585	1.07668	2.24542	0.134877
Dock8	0.135109	1.09818	2.2449	0.134996
Rbpms2	0.251253	1.19024	2.24398	0.135162
Zfp277	-0.0976422	-1.07002	-2.24377	0.13521
Synj2	0.113061	1.08152	2.24347	0.135258
Rnasel	0.51939	1.43335	2.24341	0.135267
Lmo2	-0.218067	-1.16317	-2.24283	0.135376
Jmy	-0.111996	-1.08072	-2.24282	0.135376
Sorcs2	0.517626	1.4316	2.24188	0.135578
Calm2	0.0800256	1.05704	2.24154	0.135643
Gm20457	0.466493	1.38175	2.24123	0.135703
Irf9	-0.125023	-1.09053	-2.24082	0.135766
Dennd4c	-0.0962004	-1.06895	-2.24064	0.1358
Slc16a6	-0.425797	-1.34331	-2.24051	0.135825
Dynlt1a	0.407199	1.32611	2.23973	0.135993
Slco3a1	0.13722	1.09978	2.23958	0.136024
1700037H04Rik	0.238526	1.17979	2.23941	0.136039
Khk	-0.224946	-1.16873	-2.23907	0.136121
Slc1a4	0.169026	1.1243	2.23861	0.136211
Pla2g2d	-0.799787	-1.74084	-2.23781	0.136356
Mvp	-0.0876385	-1.06263	-2.23775	0.136365
Egln1	-0.116541	-1.08413	-2.23768	0.136375
Thy1	-1.23962	-2.36136	-2.23679	0.136536
Arhgap33	0.370292	1.29261	2.2366	0.136565
Kansl1	-0.0741064	-1.05271	-2.23574	0.13674
Fcho1	0.743948	1.67475	2.23556	0.136766
Maoa	-0.126961	-1.09199	-2.23546	0.136783
Bloc1s2	0.200725	1.14928	2.2352	0.136824
Traf5	-0.197656	-1.14683	-2.23489	0.136895
Rnf44	-0.097266	-1.06974	-2.23487	0.136895
Zbed3	0.130127	1.09439	2.23394	0.137102
Polm	0.198106	1.14719	2.23303	0.137296
Rps12	0.103279	1.07421	2.23213	0.137455
Vps13a	-0.132933	-1.09652	-2.23205	0.137469
Paox	0.324192	1.25196	2.23087	0.137754
Peli1	-0.133248	-1.09676	-2.23027	0.137855
Snrpd2	0.112461	1.08107	2.23024	0.137855
Pdlim7	0.0995474	1.07144	2.22999	0.137914
Mfsd11	-0.120406	-1.08704	-2.22972	0.137977
Dipk2a	-0.200824	-1.14935	-2.22923	0.138091
Tmem181a	0.115887	1.08364	2.22917	0.138102
Gprin3	0.731873	1.66079	2.22908	0.138104
Api5	-0.0742087	-1.05278	-2.22891	0.138135
Art5	0.581874	1.49679	2.22802	0.138339
Apbb2	-0.136617	-1.09932	-2.22715	0.138513
Rc3h1	-0.10835	-1.07799	-2.22666	0.138597
Rtl10	0.444728	1.36106	2.2238	0.139196
Khdrbs3	0.304065	1.23462	2.22253	0.139471
G2e3	0.154244	1.11284	2.22221	0.139537
Ptger4	0.715275	1.6418	2.22147	0.13969
Gale	0.140842	1.10255	2.22078	0.139822
Gm45552	-1.64353	-3.1243	-2.22018	0.139953
Usp12	-0.0993587	-1.0713	-2.22006	0.139978
Ptgr1	0.328682	1.25587	2.21985	0.140012
Lrrc27	-0.340592	-1.26628	-2.21926	0.140139
Srms	-0.482877	-1.39753	-2.2191	0.140175
Pkmyt1	0.299706	1.23089	2.21902	0.140183
Gm44053	0.577672	1.49244	2.21857	0.14026
Ppp6r3	-0.0819243	-1.05843	-2.21724	0.140493
Hnrnpab	0.0754383	1.05368	2.21658	0.140633
Pnkd	-0.135707	-1.09863	-2.21633	0.14069
Col1a1	-1.70698	-3.26476	-2.21613	0.140736
Celsr1	0.245551	1.18555	2.21413	0.141149
Lpcat1	0.100102	1.07185	2.21338	0.141299
Vrk2	0.242309	1.18288	2.21259	0.141486
Ephb4	-0.100708	-1.0723	-2.21255	0.141486
Gm13688	-0.75799	-1.69113	-2.21188	0.141629
Slc37a4	0.253638	1.19221	2.21102	0.141795
Tgfb1	-0.137431	-1.09994	-2.21053	0.141907
Flot1	-0.144588	-1.10541	-2.20938	0.142179
Lrrc45	0.14132	1.10291	2.20894	0.142268
Dbf4	0.230292	1.17307	2.20853	0.142351
1700030C10Rik	-0.669907	-1.59097	-2.20774	0.142527
Mapkapk3	0.277448	1.21205	2.20736	0.142613
Tacc1	-0.0921673	-1.06597	-2.20587	0.142931
Gins3	0.164287	1.12061	2.20558	0.142986
Khnyn	-0.0857074	-1.06121	-2.20547	0.143011
Ocln	-0.0868177	-1.06203	-2.2036	0.143437
Mrpl42	0.111411	1.08028	2.20351	0.143448
Stxbp3	-0.127032	-1.09205	-2.20318	0.143514
Arl5a	-0.0880692	-1.06295	-2.20308	0.143527
Sh3pxd2a	0.116245	1.08391	2.20303	0.143527
Tbc1d1	0.129684	1.09405	2.20241	0.14365
Chn2	-0.157028	-1.11499	-2.20215	0.143707
Lrpap1	0.0846227	1.06041	2.20166	0.143825
Mkrn1	-0.0876704	-1.06265	-2.20068	0.144077
Gimap5	-0.101236	-1.07269	-2.20015	0.1442
Zfp938	0.237191	1.1787	2.20006	0.144217
Cc2d2a	0.125943	1.09122	2.19992	0.144244
Smc2	0.208419	1.15542	2.19974	0.144267
Igf2bp2	0.475289	1.3902	2.1997	0.14427
Mtmr6	-0.0825147	-1.05886	-2.19853	0.144538
Gss	0.167959	1.12347	2.19845	0.144554
Stxbp2	0.218874	1.16382	2.19803	0.144654
Ppfibp1	-0.06184	-1.0438	-2.19777	0.144712
Lyrm7	-0.412368	-1.33087	-2.19751	0.144775
2810021J22Rik	0.662214	1.58251	2.19742	0.14479
Cinp	0.104643	1.07523	2.19674	0.144955
Gkn1	0.761749	1.69555	2.19634	0.14505
Tmem218	0.233555	1.17573	2.19592	0.14515
Fkrp	-0.105685	-1.076	-2.19579	0.145178
Zwint	0.0762001	1.05424	2.19508	0.14533
Creb3l2	-0.0677058	-1.04805	-2.1936	0.145647
Slk	-0.0746489	-1.0531	-2.19312	0.145722
Gins2	0.207686	1.15483	2.19265	0.145828
Ctdspl	0.274925	1.20993	2.19187	0.145993
Gsdmd	-0.109636	-1.07896	-2.19126	0.146111
Gm19605	0.332362	1.25907	2.19035	0.146298
Hexim1	-0.104105	-1.07483	-2.19024	0.146318
Mapt	0.648673	1.56773	2.18933	0.14651
Triap1	0.143009	1.10421	2.18902	0.146582
Dnpep	-0.11748	-1.08484	-2.18866	0.146659
Nrg1	0.615132	1.5317	2.18861	0.146666
Eci1	-0.159254	-1.11671	-2.18744	0.146888
Ophn1	-0.12587	-1.09117	-2.18683	0.147028
Rps12-ps4	0.694335	1.61814	2.18666	0.147044
Rbm20	-0.314277	-1.24339	-2.18583	0.147239
Wasl	-0.104337	-1.075	-2.18575	0.147251
Katnbl1	-0.11073	-1.07977	-2.18552	0.147294
Gna13	-0.0927017	-1.06637	-2.18552	0.147294
Rpl35	0.0866513	1.0619	2.18433	0.147552
H2afv	0.145599	1.10619	2.18381	0.147666
B4galt1	0.0680336	1.04829	2.18303	0.147853
Pask	0.186537	1.13803	2.18182	0.148125
Xkr5	0.427936	1.34531	2.18094	0.14834
AI606473	1.13709	2.19937	2.18081	0.148363
Triobp	-0.095652	-1.06855	-2.18073	0.148377
Tmem267	-0.239254	-1.18038	-2.17907	0.148724
E2f7	0.211864	1.15818	2.17832	0.148874
Acot7	0.155091	1.11349	2.17807	0.148923
Abca2	0.0855022	1.06106	2.17781	0.148973
Sapcd2	0.582031	1.49696	2.17621	0.149349
Tmem100	-0.29245	-1.22472	-2.17616	0.149354
Acer2	-0.230683	-1.17339	-2.17585	0.14943
Avl9	-0.0912399	-1.06529	-2.17573	0.149444
Dbi	0.081936	1.05844	2.17381	0.149861
Slc39a14	0.134163	1.09746	2.17376	0.149866
Nasp	0.137626	1.10009	2.1735	0.149911
Bicral	-0.105738	-1.07604	-2.17309	0.150018
Ap5b1	-0.192297	-1.14258	-2.17274	0.150074
B3gnt3	-0.111097	-1.08005	-2.17273	0.150074
Yif1a	0.122898	1.08892	2.17268	0.150074
Nek3	-0.250263	-1.18942	-2.17117	0.150401
Tnpo2	0.114505	1.0826	2.17073	0.150506
Tapbp	-0.0895098	-1.06401	-2.17066	0.150519
Fam98c	-0.206348	-1.15376	-2.17045	0.150563
Ebf1	-0.0855634	-1.0611	-2.17032	0.150587
P4hb	0.0820162	1.0585	2.17008	0.150639
Rabif	-0.119757	-1.08655	-2.16992	0.150677
Sh3glb2	0.0996855	1.07154	2.16854	0.150984
Zfp729a	-0.143052	-1.10424	-2.16815	0.151053
Depdc7	0.721739	1.64917	2.16792	0.15108
Fgd3	0.375978	1.29772	2.16773	0.151111
Pou2af1	-0.629931	-1.54749	-2.1677	0.151113
Zfp830	-0.141394	-1.10297	-2.16707	0.151258
Lrba	-0.113109	-1.08156	-2.16539	0.151671
Cenpo	0.160121	1.11738	2.16459	0.151864
Chml	0.127198	1.09217	2.16448	0.151886
Sh3d19	-0.0748907	-1.05328	-2.16436	0.151886
Wdr7	-0.101293	-1.07273	-2.16435	0.151886
Hist1h1c	0.506575	1.42067	2.16401	0.151947
Pafah1b3	-0.252484	-1.19126	-2.16358	0.152016
Kdm6b	-0.114435	-1.08255	-2.16322	0.152096
Fam13b	0.10578	1.07608	2.16299	0.152139
Plpp1	0.122862	1.08889	2.1617	0.152442
Cald1	0.215092	1.16078	2.16156	0.152461
Plekhh3	-0.163704	-1.12016	-2.16155	0.152461
Lgals8	-0.0803608	-1.05728	-2.16019	0.152805
Tox2	0.415868	1.3341	2.15876	0.153113
Trpt1	-0.390641	-1.31098	-2.15875	0.153113
Itga7	0.960011	1.94532	2.15857	0.153131
Zfp668	-0.176433	-1.13009	-2.1584	0.153159
Atad2	0.161874	1.11874	2.15838	0.153159
Adamts12	0.224335	1.16824	2.1573	0.153387
Cd74	-0.612007	-1.52838	-2.1564	0.153625
Zfp964	-0.227749	-1.17101	-2.15626	0.153658
Pllp	-0.302895	-1.23362	-2.1561	0.153696
Camk2d	0.0963641	1.06908	2.15605	0.153701
Gpr176	0.429903	1.34714	2.1559	0.153731
Emp1	0.230552	1.17328	2.15576	0.153763
Slc25a4	0.0707468	1.05026	2.15567	0.153782
St7	0.185236	1.137	2.15564	0.153783
Sh3glb1	-0.0738922	-1.05255	-2.15533	0.153833
Frmd4a	0.0806006	1.05746	2.15469	0.153997
Rrm2b	-0.135137	-1.0982	-2.15384	0.154189
Clcn5	0.159239	1.1167	2.15349	0.154275
Map4k1	0.438034	1.35476	2.15303	0.154393
Sertad2	-0.10246	-1.0736	-2.15258	0.154493
D430020J02Rik	0.235829	1.17758	2.15114	0.154797
Tmed5	-0.0963659	-1.06908	-2.15055	0.154945
Cavin4	0.466306	1.38157	2.15044	0.154956
B230369F24Rik	-0.725317	-1.65326	-2.14998	0.155072
1700052K11Rik	-0.203227	-1.15127	-2.14968	0.155146
Stk40	-0.123961	-1.08972	-2.14792	0.155585
Rab34	0.179051	1.13214	2.14677	0.155849
Rnaseh2b	0.147325	1.10751	2.14629	0.155973
Orai3	-0.12937	-1.09382	-2.14596	0.156047
Lypla1	-0.108394	-1.07803	-2.14572	0.156101
Rps15	0.0721474	1.05128	2.14562	0.156123
Mannr	0.282491	1.21629	2.14514	0.156241
Gla	0.148114	1.10812	2.14454	0.156402
Cdc42ep5	-0.212238	-1.15848	-2.14422	0.156471
Nfix	-0.105675	-1.076	-2.14386	0.156554
Xpot	-0.0679733	-1.04824	-2.14315	0.156714
Akr1c13	0.738622	1.66858	2.14251	0.156866
Ep300	-0.109999	-1.07923	-2.1423	0.156912
Ash1l	-0.108509	-1.07811	-2.14228	0.156912
Nr4a1	-0.152172	-1.11124	-2.1419	0.156978
Lmcd1	0.319945	1.24828	2.1419	0.156978
Gpbp1	-0.0884431	-1.06322	-2.14174	0.157008
Cetn2	-0.119335	-1.08623	-2.1409	0.157193
Ceacam1	-0.242503	-1.18304	-2.14071	0.15722
Atp10a	-0.112842	-1.08136	-2.14058	0.15722
Cxxc1	0.0956004	1.06851	2.14046	0.157247
Arhgap27	-0.134377	-1.09762	-2.14028	0.157284
F2r	0.130297	1.09452	2.13982	0.157382
Galnt15	-0.423393	-1.34108	-2.13947	0.157463
Osbpl8	-0.102738	-1.07381	-2.13839	0.157757
Numbl	0.191377	1.14185	2.1382	0.157798
[truncated: 10,942 more rows]

## Sheet: Legend - Dataset EV3
Dataset EV3. Related to Figure 3. Differentially expressed genes (DEG) in Ch25hECKO vs Ch25hfl/fl IL-1β stimulated primary brain microvascular ECs assessed by RNA sequencing. RNA sequencing was performed on primary brain microvascular ECs (pMBMEC) isolated form tamoxifen injected Ch25hfl/fl and Ch25hECKO mice. Confluent cells were left unstimulated (NS) or stimulated with IL-1β. RNA seq was then …
