# Supplementary material for: Endothelial cell‐derived oxysterol ablation attenuates experimental autoimmune encephalomyelitis
Source: EMBO Rep. 2023 Jan 30;24(3):e55328. doi: 10.15252/embr.202255328 (PMC9986812; doi:10.15252/embr.202255328)
Supplement: Supplementary file 6 — Dataset EV4 [file EMBR-24-e55328-s008.xlsx]

## Sheet: genelist4_CREpos_NS-CREneg_NS_g
Gene_Name	Ch25hECKO NS vs Ch25hfl/fl NS: logFC	Ch25hECKO NS vs Ch25hfl/fl NS: FoldChange	t	adj.P.Val
Slc15a2	-1.63567	-3.10731	-18.9276	2.00049e-09
Ch25h	-1.06945	-2.09863	-11.7857	3.69823e-07
Sele	0.688856	1.612	10.2319	1.64313e-06
Gm8748	1.71585	3.2849	9.7922	2.60488e-06
Wdfy1	0.337479	1.26355	9.52008	3.4792e-06
Fblim1	0.412031	1.33056	9.19931	4.90491e-06
Ptprn	0.449832	1.36588	8.95433	6.50359e-06
Itih5	-0.508149	-1.42222	-8.02769	1.95704e-05
Fstl1	0.376629	1.2983	7.88544	2.33368e-05
Fads3	0.465316	1.38062	7.84204	2.46829e-05
Marcksl1	0.265262	1.20185	7.3004	4.93192e-05
Zfp366	-0.224553	-1.16841	-7.232	5.40066e-05
Sulf1	0.689331	1.61254	7.21115	5.54898e-05
Adamts1	-0.302237	-1.23305	-7.06382	6.75503e-05
Ace	0.289248	1.222	7.03498	7.02929e-05
Lgals1	0.315277	1.24425	7.02498	7.12532e-05
Cdk5rap1	-0.5809	-1.49578	-6.8493	9.05826e-05
Tmem176a	0.264728	1.20141	6.84058	9.1626e-05
Zdhhc2	0.348514	1.27325	6.72912	0.000106788
Spock2	-0.522701	-1.43664	-6.7243	0.000107515
Fas	0.580121	1.49497	6.71925	0.000108166
Plpp2	0.316962	1.2457	6.71629	0.000108612
Dpysl3	0.421247	1.33908	6.61942	0.000123905
Slc7a5	-0.260994	-1.1983	-6.56705	0.000133461
Ccl2	0.492855	1.40723	6.56644	0.000133571
Gsn	0.356948	1.28071	6.48875	0.000148713
Colgalt2	-0.491026	-1.40544	-6.45853	0.000155307
Nox4	0.343354	1.2687	6.36615	0.000177717
Hmcn1	-0.595513	-1.51101	-6.17811	0.00023404
Dram1	0.408733	1.32752	6.10422	0.000261293
Sat1	0.239846	1.18087	6.02424	0.000293827
St8sia4	-0.232396	-1.17478	-6.01948	0.00029585
Ccdc141	-0.279569	-1.21383	-5.99406	0.000307166
Ptgis	0.34892	1.27361	5.96226	0.000321785
Tnfrsf26	0.264529	1.20124	5.90367	0.000351305
Tnfaip2	0.29686	1.22847	5.85345	0.000379199
Ets1	-0.169235	-1.12446	-5.82908	0.000393551
Shisa4	0.511408	1.42544	5.79158	0.000416798
Phactr4	-0.214768	-1.16052	-5.7861	0.00042055
Sema3c	-0.575213	-1.4899	-5.76355	0.000434495
Tiam1	-0.506593	-1.42069	-5.75364	0.000440859
Endod1	0.176307	1.12999	5.68687	0.000486387
Nuak1	0.339688	1.26548	5.68226	0.000489915
Atp8b1	0.286406	1.2196	5.64844	0.000515068
Txndc5	0.247064	1.18679	5.62728	0.000533171
H6pd	0.20868	1.15563	5.61599	0.000542854
Timp2	0.355807	1.2797	5.60662	0.00055083
Tgfbi	0.692232	1.61578	5.52259	0.000628192
C1qtnf6	0.377572	1.29915	5.50009	0.000649884
Palld	0.495999	1.4103	5.48871	0.000661887
Rab11fip1	-0.272777	-1.20813	-5.45796	0.00069465
H2afz	0.383307	1.30433	5.44865	0.000705168
Cyp7b1	0.812764	1.75657	5.40906	0.000750973
Icam1	0.269469	1.20536	5.40502	0.000755422
Gm44250	0.443198	1.35961	5.39907	0.000762322
Ldlrad3	-0.203359	-1.15138	-5.38334	0.000781188
Neo1	-0.489293	-1.40376	-5.37324	0.000793628
Kifc1	0.682479	1.60489	5.37265	0.000794379
Vcam1	0.357899	1.28156	5.3563	0.000815142
Kcnq4	-0.435817	-1.35268	-5.32068	0.00086295
Spn	0.92263	1.89557	5.31575	0.000869425
Scrn1	0.566885	1.48132	5.289	0.000906462
Fcgrt	-0.208326	-1.15535	-5.2658	0.00093941
Col18a1	0.246686	1.18648	5.24884	0.000965139
Tef	-0.214075	-1.15996	-5.24743	0.000967148
Rpl35	0.207356	1.15457	5.22709	0.000999415
Gja5	0.816008	1.76053	5.22097	0.0010086
Kif2c	0.675208	1.59683	5.21032	0.00102603
Cdkn3	0.711693	1.63773	5.19868	0.00104589
Emp3	0.316184	1.24503	5.18153	0.00107538
Tspan2	0.201202	1.14966	5.17273	0.00109101
Dlg4	0.380674	1.30195	5.15599	0.00111977
Plcb1	-0.311241	-1.24077	-5.12074	0.00118536
Map3k1	-0.242395	-1.18296	-5.11228	0.00120133
Pcdhgb7	-0.359613	-1.28308	-5.10232	0.00121972
Gm43305	0.995486	1.99375	5.0945	0.00123535
Ppic	0.195742	1.14531	5.06644	0.00129108
Abhd2	-0.167998	-1.1235	-5.06353	0.00129701
Col8a1	0.560672	1.47496	5.06093	0.00130236
Mmp2	0.510144	1.42419	5.05823	0.00130816
Cadm3	0.65855	1.5785	5.03106	0.00136719
Crmp1	0.301841	1.23272	5.02845	0.00137291
Gcnt1	0.421001	1.33886	5.02231	0.00138593
Nek2	0.718954	1.64599	4.99496	0.00145011
Ptk2b	0.607784	1.52392	4.99287	0.00145545
Col15a1	0.351461	1.27585	4.97278	0.00150494
Acvr1b	0.45745	1.37311	4.9659	0.00152155
Kirrel	0.354333	1.27839	4.94116	0.00158395
Ccnb1	0.713105	1.63933	4.90639	0.00167803
Trpm6	0.261043	1.19834	4.90566	0.00167944
Madcam1	0.76207	1.69592	4.87364	0.0017699
Ackr1	0.583978	1.49898	4.85807	0.00181519
Glipr2	0.319894	1.24824	4.85005	0.00183952
Fads2	0.342169	1.26766	4.8443	0.00185759
Nbeal2	-0.188376	-1.13948	-4.84289	0.00186214
Plk1	0.694934	1.61881	4.84231	0.00186355
Mgp	0.552645	1.46677	4.83561	0.001883
Kif20a	0.596471	1.51201	4.81178	0.00195591
Parp8	0.36748	1.2901	4.79579	0.0020068
Spint2	0.613041	1.52948	4.79066	0.00202321
Ubd	1.25343	2.38407	4.78888	0.00202894
Prdm16os	0.997118	1.99601	4.77783	0.00206614
Pif1	0.741361	1.67175	4.76058	0.00212744
Ube2c	0.639952	1.55828	4.7384	0.00220729
Ska3	0.464628	1.37996	4.72095	0.00227116
Jpt1	0.243314	1.18371	4.70564	0.00233077
Irf6	0.505189	1.41931	4.68745	0.00240611
Lcp1	0.250728	1.18981	4.67893	0.00243725
Gm17322	1.3352	2.5231	4.67481	0.0024541
Otud7b	-0.192663	-1.14287	-4.66768	0.0024829
Lox	0.732049	1.661	4.66041	0.0025115
Tdrp	-0.221384	-1.16585	-4.65647	0.00252814
Nipbl	-0.160364	-1.11757	-4.62849	0.00265041
Rgs2	0.689886	1.61316	4.6192	0.00269048
Ptchd1	0.439499	1.35613	4.61899	0.00269127
Ext1	0.17461	1.12866	4.60298	0.0027663
Megf6	-0.340242	-1.26597	-4.59174	0.00281773
Shank3	-0.216849	-1.16219	-4.57769	0.00288274
Cep55	0.701447	1.62614	4.57574	0.00289138
Cand2	0.583242	1.49821	4.57209	0.0029096
Pla2r1	0.493893	1.40824	4.56238	0.00295663
Arl6ip1	0.223124	1.16726	4.53258	0.0031059
Casp3	0.161181	1.1182	4.53109	0.00311354
Laptm5	0.292898	1.2251	4.52142	0.00316307
Oxct1	0.162187	1.11898	4.52137	0.00316307
Sh3bp2	0.308903	1.23877	4.52002	0.00317035
Lamtor2	0.213787	1.15973	4.51745	0.00318275
Plscr4	-0.195249	-1.14492	-4.50701	0.00323874
Igsf3	0.303659	1.23427	4.50471	0.00324868
Ect2	0.57122	1.48578	4.49909	0.00327898
Marcks	0.267231	1.2035	4.49894	0.0032796
Clic5	-0.441513	-1.35803	-4.49222	0.00331693
Trim59	0.536258	1.45021	4.49019	0.00332823
Anln	0.520267	1.43422	4.48484	0.00335938
Ctsd	0.202913	1.15102	4.44667	0.0035816
Cxcl3	0.974555	1.96504	4.44601	0.00358502
Dbn1	0.157941	1.11569	4.44511	0.0035902
Maged2	0.187075	1.13845	4.44112	0.00361357
Bst2	0.20858	1.15555	4.43713	0.00363827
Rps9	0.142636	1.10392	4.42556	0.00371055
Kcnj2	-0.390137	-1.31052	-4.42411	0.00371873
Lmnb1	0.396809	1.31659	4.42027	0.00373956
Pcdh7	0.295237	1.22709	4.41911	0.00374684
Med1	-0.159614	-1.11699	-4.40301	0.00384399
Cyp2d22	-0.240253	-1.1812	-4.40054	0.00385987
Lcp2	0.293617	1.22571	4.39768	0.00387862
Cyp1b1	0.615695	1.5323	4.3865	0.00395421
Ccnb2	0.665738	1.58638	4.38443	0.00396855
Diaph3	0.46859	1.38376	4.38317	0.00397663
Rps15a	0.175617	1.12945	4.38203	0.00398221
Meox1	-0.351009	-1.27545	-4.37351	0.00403932
Cdca8	0.57789	1.49266	4.36537	0.00409268
Raet1e	0.425807	1.34332	4.36408	0.00410087
Baz2a	-0.15772	-1.11552	-4.36363	0.00410404
Spc25	0.498045	1.4123	4.35793	0.004144
Ptprg	-0.172411	-1.12694	-4.34706	0.00421994
Tmtc2	-0.246693	-1.18648	-4.33186	0.00432908
Slco3a1	0.265147	1.20176	4.32749	0.00436129
Tmem176b	0.184322	1.13628	4.32129	0.00440644
Arhgef15	-0.161876	-1.11874	-4.31112	0.00448586
Rundc3b	-0.333944	-1.26045	-4.29939	0.00457022
Dkk2	0.734051	1.6633	4.29606	0.00459454
Col4a3bp	-0.153512	-1.11227	-4.28156	0.0047117
Col7a1	-0.755178	-1.68784	-4.27976	0.00472653
Slc39a10	-0.188982	-1.13996	-4.27079	0.00480048
Itga8	0.420697	1.33857	4.27033	0.00480261
Spc24	0.479372	1.39414	4.27025	0.00480293
P3h3	0.291388	1.22382	4.2652	0.00484244
Ckap2	0.52715	1.44108	4.26497	0.00484413
Steap2	-1.82407	-3.54079	-4.25898	0.00489509
Crip1	0.349868	1.27444	4.25657	0.00491529
Arap2	-0.302792	-1.23353	-4.25133	0.00495857
Pdia5	0.187302	1.13863	4.24763	0.00498849
Ehd1	0.156341	1.11446	4.24757	0.0049885
Slc35f1	0.376971	1.29861	4.23987	0.00505089
Slc8a1	0.745837	1.67695	4.23945	0.0050531
Rps27a	0.166475	1.12231	4.22941	0.00513944
Fam83d	0.672786	1.59415	4.22433	0.00518074
Atf7	-0.150826	-1.11021	-4.21877	0.00522788
Mgst1	0.214436	1.16025	4.21735	0.00524041
Igf1r	-0.23197	-1.17444	-4.21288	0.00527888
Cpm	0.254884	1.19324	4.20898	0.00531119
Cep126	-0.508155	-1.42223	-4.20834	0.00531737
Col1a1	-3.24078	-9.45307	-4.20744	0.00532419
Abcc4	-0.185316	-1.13707	-4.20296	0.00536443
Rflnb	0.212051	1.15833	4.20003	0.00539068
Slc16a2	-0.203356	-1.15137	-4.19881	0.00540063
Afap1l1	-0.116461	-1.08407	-4.19388	0.00544409
Nfkbie	0.254467	1.19289	4.19215	0.00546023
Itgb3	0.193159	1.14326	4.19175	0.00546326
Tmem181b-ps	-0.352808	-1.27704	-4.18388	0.00553471
Lef1	-0.270363	-1.20611	-4.18116	0.00556035
Clu	0.47883	1.39361	4.17635	0.00560296
Cdh11	-1.38925	-2.61943	-4.16744	0.00568893
Sdc4	0.260378	1.19779	4.16514	0.00571087
Spred2	-0.188621	-1.13967	-4.1627	0.00573284
Ssh2	-0.156003	-1.1142	-4.15921	0.005763
Mapre2	-0.21204	-1.15832	-4.15879	0.00576666
Helz2	-0.182309	-1.1347	-4.15654	0.00578724
Tmem45a	0.465706	1.38099	4.15539	0.00579867
Sdc1	0.364004	1.28699	4.15421	0.00581046
Tpx2	0.524648	1.43858	4.14508	0.00590354
Limd2	0.200627	1.1492	4.14127	0.00594058
Aim2	0.247481	1.18713	4.13889	0.00596283
Fam110c	0.493563	1.40792	4.13704	0.00598232
Prrx1	-1.79717	-3.47537	-4.1283	0.00607415
Oat	0.217834	1.16299	4.12376	0.00612062
Tnfrsf23	0.150453	1.10992	4.11888	0.00617092
Slc6a6	-0.277626	-1.2122	-4.11639	0.00619667
Gm42929	-1.04868	-2.06864	-4.11299	0.00623308
Gm26902	-0.943971	-1.92382	-4.10983	0.00626644
Adgrl2	-0.134178	-1.09747	-4.10698	0.00629787
Clvs1	1.46816	2.7667	4.10635	0.00630484
Sbf2	-0.154693	-1.11318	-4.10263	0.0063456
Tbc1d31	0.294787	1.2267	4.09575	0.0064184
Rnd1	0.26645	1.20284	4.09547	0.00642075
Itga2	0.242996	1.18345	4.0937	0.00643942
Flt1	-0.175771	-1.12957	-4.09235	0.00645308
H60b	0.464676	1.38001	4.08737	0.00650524
Ankle1	0.452906	1.36879	4.08393	0.00653722
Csrp1	0.138604	1.10084	4.07903	0.00658908
Acta2	0.512301	1.42632	4.07685	0.00661313
Tmem98	0.183472	1.13561	4.07316	0.00664967
Tspan8	0.856867	1.8111	4.0664	0.00672349
Marveld1	0.20129	1.14973	4.06074	0.00678702
Slc38a3	-0.517994	-1.43196	-4.05956	0.00679979
1810037I17Rik	0.145901	1.10642	4.0484	0.0069328
Sik1	-0.169402	-1.12459	-4.04827	0.00693389
Gprc5a	0.320663	1.2489	4.04609	0.00695977
Rfc4	0.354842	1.27885	4.04038	0.00702606
Cdca3	0.70859	1.63421	4.03346	0.00711106
Sgo2a	0.550289	1.46438	4.03191	0.00712693
Fermt3	0.461364	1.37684	4.03034	0.00714648
Wiz	-0.153372	-1.11217	-4.02763	0.00718036
Bub1b	0.51695	1.43093	4.02729	0.00718318
Cenpa	0.64341	1.56202	4.02501	0.00721171
Ccsap	0.712871	1.63906	4.02106	0.00726165
Scn3b	0.464229	1.37958	4.01937	0.00728323
Syt17	0.779431	1.71645	4.01398	0.00735266
Stard9	-0.228731	-1.1718	-4.00997	0.00740243
Kif18b	0.518863	1.43283	4.00501	0.00746257
Nova2	-0.169866	-1.12495	-3.99833	0.00754815
Gxylt2	-2.27169	-4.82889	-3.98236	0.00775608
Mad2l1	0.41214	1.33066	3.98058	0.00777782
Prss12	0.557371	1.47159	3.95368	0.00814564
Tspan7	0.784578	1.72259	3.95073	0.00818685
Slc1a1	-0.3023	-1.23311	-3.94976	0.00819608
Bora	0.372957	1.295	3.94239	0.00829891
Ltbp2	0.317238	1.24594	3.93841	0.00835862
Cks1b	0.412682	1.33116	3.91083	0.00877276
Prc1	0.561655	1.47596	3.90992	0.00878696
Fam49a	0.26531	1.20189	3.90078	0.00892545
Racgap1	0.569323	1.48383	3.90073	0.00892545
Cenpe	0.524632	1.43857	3.89806	0.00897021
Rpl19	0.146651	1.107	3.88116	0.00924236
Lcn2	0.570114	1.48464	3.87693	0.00931293
Anxa1	0.17486	1.12885	3.8767	0.00931471
Enpp6	0.835532	1.78452	3.87378	0.00935909
Gata6	0.715353	1.64189	3.87309	0.00937042
Dapk1	-0.214781	-1.16053	-3.86463	0.00949834
Mif	0.198475	1.14748	3.8627	0.00953066
Mis18bp1	0.522512	1.43645	3.85471	0.00966223
Ost4	0.148693	1.10856	3.85323	0.00968566
Arhgap6	0.483901	1.39852	3.84855	0.009765
Atp2b1	-0.137368	-1.0999	-3.84701	0.00978738
Rps20	0.167524	1.12313	3.84333	0.00984213
Lrp1	-0.9537	-1.93683	-3.83895	0.00991172
Reep1	-0.425362	-1.34291	-3.83461	0.0099857
Mcf2l	-0.184646	-1.13654	-3.82815	0.0100955
Pde1b	0.800517	1.74172	3.82741	0.0101086
Rpl32	0.153891	1.11257	3.82461	0.0101555
Fbln1	0.663776	1.58422	3.81576	0.0103164
Aspm	0.681247	1.60353	3.80793	0.0104625
Arrdc4	0.496304	1.4106	3.80403	0.0105231
Gatm	-0.406693	-1.32564	-3.80311	0.0105391
Efna5	0.416327	1.33453	3.7899	0.0107771
Cip2a	0.510767	1.42481	3.78782	0.0108117
Cdc42ep2	-0.29713	-1.2287	-3.78701	0.0108245
Cdk1	0.515527	1.42952	3.78204	0.010922
Sema3g	0.243988	1.18426	3.78114	0.0109389
Lipe	-0.21389	-1.15981	-3.76624	0.0112313
Elovl4	0.744945	1.67591	3.76458	0.0112647
Col6a1	-1.61525	-3.06366	-3.76407	0.0112743
Foxj3	-0.138953	-1.10111	-3.76148	0.011326
Gm8430	0.58478	1.49981	3.75464	0.0114543
Prdx4	0.151875	1.11101	3.74792	0.0115894
Mlxip	0.414245	1.3326	3.7366	0.0118197
C1qtnf1	0.475211	1.39012	3.73611	0.0118294
Myof	0.168995	1.12428	3.7356	0.0118405
Emilin1	0.366709	1.28941	3.7348	0.0118563
2510009E07Rik	-0.150416	-1.10989	-3.73279	0.0118991
Aurkb	0.498495	1.41274	3.73225	0.0119076
Insr	-0.147918	-1.10797	-3.72823	0.0119925
Pglyrp1	-0.451744	-1.36769	-3.72658	0.012024
Avpi1	0.226473	1.16997	3.72081	0.0121459
Gucy1b1	1.22239	2.33333	3.71372	0.0122882
Knstrn	0.61506	1.53162	3.70751	0.0124141
Stk38	-0.133376	-1.09686	-3.70572	0.0124535
Kat6a	-0.157873	-1.11564	-3.70531	0.0124602
Ncor1	-0.119386	-1.08627	-3.70395	0.0124882
Pgm5	-0.188116	-1.13927	-3.70291	0.012511
Arhgap11a	0.426555	1.34402	3.69607	0.0126598
Osbpl3	0.36315	1.28623	3.69233	0.012743
Tgfa	-0.170382	-1.12536	-3.68932	0.0128081
Nr1d2	-0.179678	-1.13263	-3.68902	0.0128125
Atp8b3	1.14565	2.21245	3.68853	0.0128208
Slc24a2	1.41895	2.67392	3.68425	0.0129126
Rnf141	0.130298	1.09452	3.68019	0.0130038
Cdc25b	0.445555	1.36184	3.67806	0.0130473
Itga5	0.133621	1.09704	3.67766	0.0130556
Calm3	0.128376	1.09306	3.67734	0.0130627
Cpq	0.270562	1.20628	3.67505	0.0131097
Dscc1	0.63204	1.54975	3.67367	0.0131371
Npr2	0.169822	1.12492	3.67289	0.013151
Chpf2	0.151009	1.11035	3.67147	0.0131797
Itga6	-0.128673	-1.09329	-3.66632	0.0132972
Lockd	0.604462	1.52041	3.66558	0.0133139
Sdcbp2	0.27267	1.20804	3.65986	0.0134472
Gm36756	0.92144	1.89401	3.6592	0.0134589
Aldh1l1	0.806796	1.74932	3.65863	0.0134698
Cthrc1	-0.385287	-1.30612	-3.65662	0.0135163
Chsy1	0.132106	1.09589	3.65581	0.0135316
Sgsh	0.17297	1.12738	3.65172	0.0136245
Dipk2b	-0.269994	-1.2058	-3.64713	0.0137277
Rasgrp2	-0.466108	-1.38138	-3.64587	0.0137576
Gbe1	-0.189921	-1.1407	-3.64548	0.0137661
Npl	0.896354	1.86136	3.64495	0.013774
Selenoh	0.297802	1.22927	3.6445	0.0137818
Rab6b	-0.190843	-1.14143	-3.64421	0.0137885
Espl1	0.607942	1.52408	3.64169	0.013848
Il1rl2	0.275119	1.21009	3.63755	0.0139485
Snx30	0.271923	1.20742	3.63397	0.0140326
Cenpq	0.428203	1.34556	3.63183	0.0140823
Ttyh2	-0.272745	-1.2081	-3.62562	0.0142351
Rbm26	-0.154322	-1.1129	-3.62181	0.0143324
Bola2	0.229623	1.17253	3.61646	0.0144593
Larp1b	-0.245856	-1.1858	-3.61193	0.0145649
Ltbp3	0.281637	1.21557	3.61113	0.0145834
Prr11	0.534263	1.4482	3.59986	0.0148655
Tmed9	0.112858	1.08137	3.59883	0.0148936
Cables1	0.186361	1.13789	3.59811	0.0149128
BC030867	0.455891	1.37163	3.59307	0.0150383
Ccl5	0.792113	1.73161	3.59085	0.0150846
Pitpnc1	-0.126399	-1.09157	-3.58112	0.0153541
Vgf	0.487492	1.40201	3.57883	0.0154087
Mettl27	0.263358	1.20027	3.57807	0.0154286
Ddhd1	-0.236267	-1.17794	-3.57802	0.0154286
Htra1	0.262481	1.19954	3.57186	0.0155875
Cdc20	0.625275	1.5425	3.56866	0.0156788
Eldr	0.67764	1.59952	3.56158	0.015864
Fam117a	0.523554	1.43749	3.55936	0.0159249
Letm2	-0.425423	-1.34297	-3.5593	0.015925
Col5a1	-0.860168	-1.81525	-3.55694	0.0159974
Nusap1	0.534106	1.44804	3.55431	0.0160676
Gja4	0.503778	1.41792	3.5495	0.0162063
Slc35e4	0.180679	1.13342	3.54671	0.0162743
Prelid1	0.125015	1.09052	3.54638	0.0162818
Mtch1	0.109048	1.07852	3.54579	0.0162948
Ash1l	-0.179576	-1.13255	-3.54534	0.0163079
Myl9	0.473261	1.38824	3.54484	0.0163217
Tapt1	-0.161266	-1.11827	-3.54439	0.0163325
Fbxo11	-0.124905	-1.09044	-3.53739	0.0165376
Nt5e	0.397461	1.31719	3.53737	0.0165376
Pou2f2	-0.718881	-1.64591	-3.53651	0.0165583
Cenpf	0.649776	1.56892	3.53539	0.0165892
Fignl1	0.334787	1.26119	3.53532	0.0165899
Rtkn	0.272202	1.20765	3.53161	0.0166991
Ska1	0.656169	1.57589	3.52961	0.0167526
Hrct1	0.30832	1.23826	3.52957	0.0167529
Zfp652	-0.139385	-1.10144	-3.52784	0.0168071
Igfbp4	0.514287	1.42829	3.52768	0.0168097
Igfbp6	-1.91641	-3.77482	-3.52745	0.0168161
Prrc2c	-0.143651	-1.1047	-3.52396	0.0169167
Lrrfip1	0.166896	1.12264	3.52377	0.0169216
Dock7	-0.424283	-1.34191	-3.52129	0.01699
Myzap	0.396608	1.31641	3.51952	0.0170385
Gpc4	0.234367	1.17639	3.51851	0.01707
Iqgap3	0.531924	1.44586	3.51538	0.0171624
D030025P21Rik	1.063	2.08927	3.51352	0.0172184
Rps3	0.101387	1.0728	3.50936	0.0173475
Kif23	0.535557	1.4495	3.50564	0.0174595
Aftph	-0.126457	-1.09161	-3.50419	0.017495
Mphosph10	-0.219689	-1.16448	-3.50335	0.0175202
Ccnf	0.467968	1.38316	3.49728	0.017707
Gm3716	0.688289	1.61137	3.49088	0.0179061
Abca7	-0.143509	-1.10459	-3.48867	0.0179773
Gm16685	1.15923	2.23338	3.48747	0.018012
Pacc1	0.19201	1.14235	3.48444	0.0181076
Slc17a9	0.594081	1.50951	3.48274	0.0181585
Bak1	0.137197	1.09977	3.4825	0.0181638
Baz2b	-0.138541	-1.10079	-3.48123	0.0182
Gsta4	-0.290213	-1.22282	-3.48081	0.0182084
Tns2	-0.134608	-1.09779	-3.47845	0.0182818
Prdx5	0.164815	1.12102	3.47776	0.018297
Rplp1	0.133218	1.09674	3.47762	0.0183008
Nans	0.211444	1.15785	3.46548	0.0186917
Bub1	0.524636	1.43857	3.46451	0.0187224
Cdr2	0.128531	1.09318	3.46403	0.0187374
Zfp629	-0.200838	-1.14937	-3.46356	0.0187477
Slc4a8	0.29391	1.22596	3.46129	0.0188142
Gipc1	0.142231	1.10361	3.45786	0.0189305
Kif11	0.507861	1.42194	3.45547	0.0189965
Nuf2	0.529051	1.44298	3.45398	0.0190401
Trim30d	0.444957	1.36127	3.44386	0.0193794
Birc5	0.474147	1.3891	3.44295	0.0194134
Prr13	0.157657	1.11547	3.43979	0.0195203
Comt	0.14533	1.10598	3.43904	0.0195437
Ppef1	0.588202	1.50337	3.43835	0.0195629
Kcne3	-0.401274	-1.32067	-3.43691	0.0196107
Ripor1	-0.114957	-1.08294	-3.43597	0.0196416
Aurka	0.526368	1.4403	3.43441	0.0196832
E2f1	0.258441	1.19619	3.43261	0.0197436
Cd24a	0.371539	1.29373	3.43034	0.0198232
Ncoa1	-0.187517	-1.1388	-3.42875	0.0198727
Cyth4	0.176916	1.13046	3.42777	0.0199053
Per1	-0.154738	-1.11322	-3.42509	0.0199992
Tmem47	0.191538	1.14198	3.41822	0.0202427
Pdgfd	0.204438	1.15224	3.41521	0.0203487
Ncald	0.593614	1.50902	3.41464	0.0203665
Cdk17	-0.105032	-1.07552	-3.40926	0.0205526
Dlgap5	0.49034	1.40478	3.40619	0.0206609
Parpbp	0.591718	1.50704	3.40349	0.0207602
Nostrin	-0.297382	-1.22891	-3.40202	0.0208154
Serpinb2	-1.41681	-2.66995	-3.39551	0.02106
Hey1	0.319067	1.24752	3.3918	0.021188
Spdl1	0.44796	1.36411	3.39046	0.0212352
Foxm1	0.411453	1.33002	3.38651	0.0213817
Efnb2	0.22044	1.16509	3.38517	0.0214296
Nr3c1	-0.158403	-1.11605	-3.38474	0.0214428
Serpinb8	0.632061	1.54978	3.3773	0.0217194
Gas6	0.180092	1.13296	3.37638	0.0217542
Sae1	0.124203	1.08991	3.37589	0.0217724
Qsox1	0.122955	1.08896	3.37119	0.0219456
Syt15	0.681416	1.60371	3.3695	0.0220133
Mybl2	0.442721	1.35917	3.36899	0.0220307
Incenp	0.391483	1.31174	3.36812	0.0220575
Nmnat2	0.344668	1.26986	3.36781	0.0220698
Mr1	0.218888	1.16384	3.35876	0.0224216
Pimreg	0.549311	1.46339	3.35615	0.0225237
Gm7332	0.74665	1.67789	3.35577	0.0225308
Fbrsl1	-0.215714	-1.16128	-3.34446	0.0229803
Hipk2	-0.223898	-1.16788	-3.34304	0.0230306
Tm9sf1	0.118911	1.08592	3.33816	0.0232171
Gpr160	-0.561386	-1.47569	-3.33555	0.0233146
Fbln5	0.587649	1.5028	3.33393	0.023383
Pycard	1.05956	2.08429	3.33291	0.0234239
Pcdhgc3	-0.0978277	-1.07016	-3.32942	0.023571
Arhgef25	-0.420758	-1.33863	-3.32769	0.0236404
Prdm1	-0.270212	-1.20599	-3.32591	0.0237143
Jmjd1c	-0.150313	-1.10981	-3.32472	0.0237622
Aga	0.191945	1.1423	3.32174	0.0238746
Efhc2	-0.462269	-1.37771	-3.32048	0.0239277
Ctsz	0.146242	1.10668	3.31786	0.0240324
Flvcr2	-0.367564	-1.29017	-3.31636	0.0240886
Prkd2	-0.106019	-1.07625	-3.31589	0.0241075
Fuca1	0.140269	1.10211	3.31505	0.0241391
Grem1	-2.53756	-5.80605	-3.31478	0.0241505
Arid4a	-0.172917	-1.12734	-3.31286	0.0242221
Ltb	0.514191	1.42819	3.31253	0.0242344
Litaf	0.107179	1.07712	3.31166	0.0242753
Casp4	0.243723	1.18404	3.30904	0.0243865
Cxcl2	0.441319	1.35785	3.30877	0.0243979
Scara3	0.586245	1.50133	3.30793	0.0244302
Rab22a	-0.108766	-1.07831	-3.30762	0.02444
Rad51	0.38061	1.30189	3.30431	0.0245787
Prkar2b	0.231398	1.17397	3.30091	0.0247269
Tmem256	0.191389	1.14186	3.29768	0.0248714
Lamb1	0.108235	1.07791	3.29709	0.0248881
Xlr3b	-0.614171	-1.53068	-3.29681	0.0248998
Ltc4s	0.375144	1.29697	3.29389	0.0250138
Spag5	0.551736	1.46585	3.2921	0.0250937
Dok4	-0.164381	-1.12068	-3.28943	0.0252104
Apbb3	-0.203602	-1.15157	-3.28934	0.0252104
Plekha7	0.551886	1.466	3.28804	0.0252707
Mrc2	-1.48805	-2.8051	-3.28704	0.0253064
Hnrnpdl	-0.104476	-1.0751	-3.28671	0.0253195
Sem1	0.162011	1.11885	3.28365	0.0254568
Zmynd11	-0.107027	-1.07701	-3.28304	0.0254819
Cdkn2c	0.406023	1.32503	3.28301	0.0254819
Troap	0.594955	1.51043	3.28295	0.0254829
Ttll7	-0.115769	-1.08355	-3.28212	0.0255197
Trappc3	0.118647	1.08572	3.27898	0.0256601
Cdkn2d	0.391779	1.31201	3.27733	0.0257342
Zfp229	-0.216798	-1.16215	-3.27553	0.0258118
Reep4	0.308008	1.238	3.27536	0.0258186
Slc16a1	-0.167371	-1.12301	-3.27206	0.0259691
Exoc6b	-0.113298	-1.0817	-3.26817	0.0261458
Polr1c	0.183924	1.13597	3.26475	0.0262872
Cdca7l	0.348655	1.27337	3.26352	0.0263384
Cdca2	0.481149	1.39585	3.25815	0.0265733
Sptbn1	-0.118173	-1.08536	-3.25646	0.0266459
Msl2	-0.120532	-1.08714	-3.25556	0.0266843
Trim46	0.256817	1.19484	3.24735	0.0270759
Csf2ra	0.369315	1.29174	3.24645	0.0271146
Fhod1	-0.147067	-1.10732	-3.24525	0.0271616
Map4k2	-0.119488	-1.08635	-3.24523	0.0271616
Plcd1	0.189569	1.14042	3.23943	0.0274311
Csnk1e	-0.117015	-1.08449	-3.23668	0.0275651
Kmt2c	-0.199195	-1.14806	-3.23609	0.0275876
Prune2	0.287128	1.22021	3.23566	0.0276074
P2rx7	0.148229	1.10821	3.23443	0.0276655
2410002F23Rik	-0.23101	-1.17366	-3.23	0.0278719
Slc2a10	0.324579	1.2523	3.22927	0.0279047
Gm31166	-0.724986	-1.65288	-3.22844	0.0279307
Ptgds	1.29451	2.45294	3.22651	0.028027
Rgl1	-0.170631	-1.12555	-3.22571	0.0280644
Cadps2	0.333497	1.26006	3.22354	0.0281574
Ammecr1	0.187911	1.13911	3.21943	0.0283624
Tbx15	-2.07991	-4.2278	-3.21942	0.0283624
C3	0.865905	1.82248	3.21811	0.0284227
Eri3	0.170714	1.12562	3.21738	0.0284562
Hcfc1	-0.107287	-1.0772	-3.21726	0.028461
Mki67	0.460808	1.37631	3.2163	0.0285034
Stil	0.557415	1.47163	3.21456	0.0285864
Gm47813	1.24642	2.37252	3.21449	0.0285864
Usp34	-0.139548	-1.10156	-3.21231	0.02869
Phf19	0.399929	1.31944	3.21103	0.0287478
Chst11	-0.134392	-1.09763	-3.20912	0.0288435
Osbp2	0.418071	1.33614	3.20744	0.0289222
Gadd45b	0.329129	1.25625	3.19633	0.0294722
Fam160b1	-0.126145	-1.09137	-3.19358	0.0296049
Rpl37a	0.184024	1.13605	3.19235	0.0296677
Tnip1	0.147002	1.10727	3.18932	0.0298118
Bdkrb2	0.336733	1.26289	3.18179	0.0302117
Kcnk5	-0.651785	-1.57111	-3.18072	0.0302657
Nkain1	0.360921	1.28425	3.17992	0.0303013
Add2	0.910076	1.87914	3.17917	0.0303392
Cxcl16	0.181051	1.13371	3.17904	0.030344
Scpep1	0.235906	1.17765	3.17791	0.0303994
Frrs1	0.307135	1.23725	3.17052	0.0307898
Rassf2	0.200268	1.14891	3.16609	0.0310113
Npc2	0.17873	1.13189	3.16597	0.0310162
Rhobtb1	-0.18051	-1.13328	-3.16494	0.0310783
Pde9a	0.940574	1.91929	3.1636	0.0311576
Ulbp1	0.186818	1.13825	3.16206	0.0312427
Atp10a	-0.166676	-1.12247	-3.16179	0.0312574
Haspin	0.431625	1.34875	3.16048	0.0313306
4930579G24Rik	0.379865	1.30122	3.16042	0.0313322
Shcbp1	0.466665	1.38191	3.16027	0.0313391
Rassf6	0.643174	1.56176	3.15977	0.0313575
Fli1	-0.144036	-1.10499	-3.15823	0.0314407
Cenpi	0.388822	1.30932	3.15812	0.0314435
Tnfrsf8	-0.186103	-1.13769	-3.15808	0.0314435
Maml3	-0.232388	-1.17478	-3.1543	0.0316517
Fen1	0.317137	1.24586	3.15382	0.0316704
Plcg2	0.285644	1.21895	3.15305	0.0317108
Hmgb3	0.266881	1.2032	3.15127	0.0318129
Lamc2	0.363564	1.2866	3.15101	0.0318268
Slc3a2	-0.125193	-1.09065	-3.14936	0.031914
Tacc3	0.432822	1.34987	3.14852	0.0319636
B4galt6	0.223403	1.16748	3.14832	0.0319741
Prkd3	-0.105346	-1.07575	-3.14555	0.0321272
Gadd45a	0.212286	1.15852	3.14546	0.0321283
Fhl1	0.403423	1.32264	3.14402	0.032205
Rpl9	0.0990182	1.07104	3.13998	0.0324372
Cdc45	0.342189	1.26768	3.13723	0.0325865
Naaladl1	1.00736	2.01023	3.13674	0.0326161
Stmn1	0.312139	1.24155	3.13605	0.0326569
Pdp1	-0.125901	-1.09119	-3.13563	0.0326799
Agpat4	0.158892	1.11643	3.13506	0.0327077
Plcl2	0.642428	1.56095	3.13378	0.0327779
Card10	-0.116334	-1.08398	-3.13248	0.0328497
Pnisr	-0.178742	-1.1319	-3.13125	0.0329094
Prpf40b	-0.164631	-1.12088	-3.13053	0.03295
Bard1	0.552413	1.46654	3.12908	0.0330344
Apol7c	0.518014	1.43198	3.12846	0.0330705
Trip13	0.473409	1.38839	3.12669	0.0331722
Cd274	-0.305316	-1.23569	-3.12568	0.0332275
Ap2s1	0.128177	1.09291	3.12422	0.0333061
Snrpd1	0.159614	1.11699	3.12236	0.0334089
Abcg2	-0.126436	-1.09159	-3.12198	0.0334321
Cxcl5	0.986885	1.9819	3.11937	0.0335653
Sorbs3	-0.103511	-1.07439	-3.1185	0.033619
Abca8b	0.644253	1.56293	3.11798	0.0336421
Ttk	0.46305	1.37845	3.11647	0.0337249
Tmpo	0.173383	1.1277	3.11513	0.0338019
Mfsd6	-0.127442	-1.09236	-3.11481	0.0338184
Rtl8a	-0.248041	-1.18759	-3.11453	0.0338328
Col1a2	-1.9242	-3.79526	-3.11132	0.0340249
Rhpn2	-0.393985	-1.31402	-3.10718	0.0342673
Gpx7	0.206792	1.15412	3.10378	0.0344579
Pura	-0.161927	-1.11878	-3.10325	0.0344925
Tmem268	-0.228316	-1.17147	-3.10036	0.0346637
Pigo	-0.190628	-1.14126	-3.09836	0.0347744
Anxa6	0.151886	1.11102	3.09722	0.0348469
Top2a	0.461011	1.37651	3.09689	0.0348641
Plk4	0.235565	1.17737	3.0917	0.0351588
Gipc3	-0.367234	-1.28988	-3.09057	0.0352294
Dgka	-0.158251	-1.11593	-3.0884	0.0353508
Gstm1	-0.129914	-1.09423	-3.08789	0.0353813
Dchs1	0.13021	1.09445	3.08685	0.0354435
Prpf8	-0.106435	-1.07656	-3.08685	0.0354435
Sptan1	-0.112196	-1.08087	-3.08608	0.0354858
Nemp1	0.222564	1.16681	3.08503	0.0355474
Sbno1	-0.107658	-1.07748	-3.08401	0.0356035
Tead2	0.211183	1.15764	3.0805	0.0357996
Has2	-2.55808	-5.88924	-3.08017	0.0358205
Pogz	-0.147502	-1.10765	-3.07994	0.0358346
Sh2d3c	-0.178832	-1.13197	-3.07777	0.0359701
Oas2	-0.417359	-1.33548	-3.0765	0.0360475
Fam89a	-0.763081	-1.69711	-3.07605	0.0360725
Cd9	0.180932	1.13362	3.07566	0.0360936
Stat4	0.628112	1.54554	3.07538	0.0361084
Smagp	-0.315562	-1.2445	-3.07503	0.0361229
Trmt10c	-0.199482	-1.14829	-3.07501	0.0361229
Tnc	0.264008	1.20081	3.0746	0.0361422
Lsm4	0.220688	1.16529	3.07367	0.0361949
Gpx4	0.117504	1.08486	3.07284	0.0362471
Hmgn2	0.248504	1.18797	3.07227	0.0362804
Kmt2e	-0.173119	-1.12749	-3.07158	0.0363135
Aox1	-0.210665	-1.15722	-3.07083	0.0363559
Ptpn12	-0.123602	-1.08945	-3.06997	0.0364034
Rps18	0.0980171	1.0703	3.0699	0.0364057
Ndufb6	0.17674	1.13033	3.06437	0.0367584
mt-Nd4	-0.117944	-1.08519	-3.06261	0.0368747
Arhgap18	-0.220058	-1.16478	-3.06161	0.0369357
Kank3	-0.162092	-1.11891	-3.06054	0.0370028
Prkch	-0.134946	-1.09805	-3.05817	0.0371425
Fgd6	-0.146336	-1.10676	-3.05788	0.037154
Pisd-ps1	-0.154209	-1.11281	-3.05755	0.0371735
Zdhhc15	0.291149	1.22361	3.05475	0.0373459
Chd8	-0.116052	-1.08376	-3.05399	0.0373953
Spcs1	0.1088	1.07833	3.05281	0.0374686
Rpl10a-ps1	0.602037	1.51786	3.05143	0.0375507
Psrc1	0.40141	1.3208	3.04798	0.0377749
Ndc80	0.477485	1.39231	3.04367	0.0380476
Ube2s	0.203033	1.15112	3.04079	0.0382305
Clca2	-0.425203	-1.34276	-3.03978	0.0382949
Brd2	-0.097977	-1.07027	-3.03833	0.0383877
Selenop	-0.110318	-1.07947	-3.03806	0.0384062
Atp6v0b	0.131747	1.09562	3.03623	0.0385387
F2rl1	0.369591	1.29199	3.03533	0.0385989
Tnrc6b	-0.129381	-1.09382	-3.03502	0.0386192
Rcc2	0.114442	1.08256	3.03359	0.0387112
Add3	-0.105603	-1.07594	-3.0311	0.0388807
mt-Nd2	-0.166069	-1.122	-3.02925	0.0389952
Grn	0.188565	1.13963	3.02897	0.0390114
Abcb1a	-0.0972061	-1.0697	-3.02869	0.0390287
Kif22	0.48421	1.39882	3.02799	0.0390773
Slc43a3	0.331981	1.25874	3.02695	0.039146
Mrps21	0.157751	1.11555	3.02631	0.0391901
Cks2	0.504611	1.41874	3.02529	0.0392514
Fry	-0.170917	-1.12577	-3.02437	0.0393027
She	-0.108676	-1.07824	-3.0241	0.0393162
Abt1	0.181815	1.13431	3.02175	0.0394744
Dda1	0.143252	1.10439	3.02145	0.0394873
Clspn	0.365788	1.28859	3.01968	0.0396025
Cmtm7	-0.221662	-1.16608	-3.01784	0.0397328
Wdr36	0.11643	1.08405	3.01586	0.039832
Ep300	-0.154846	-1.1133	-3.01574	0.039832
Bpgm	0.274026	1.20918	3.01364	0.0399699
Llgl2	-0.274962	-1.20996	-3.01325	0.0399955
Tlr2	0.262016	1.19915	3.00761	0.040389
Colgalt1	0.106439	1.07657	3.00535	0.0405418
Gm15446	-0.863103	-1.81895	-3.00126	0.04083
2610318N02Rik	1.05859	2.0829	3.00054	0.040884
Per2	-0.235026	-1.17693	-2.99952	0.0409531
Wipf2	-0.145519	-1.10613	-2.99734	0.0411096
Cobll1	-0.135466	-1.09845	-2.99682	0.0411469
Polr3d	0.173109	1.12749	2.99452	0.0413058
Glul	-0.132922	-1.09651	-2.9942	0.0413262
Taf1	-0.125312	-1.09074	-2.99229	0.0414652
Timm8b	0.154347	1.11292	2.99164	0.0415018
Pou6f1	-0.193183	-1.14328	-2.99103	0.0415447
Aggf1	0.14705	1.1073	2.98891	0.0416926
St3gal5	0.172751	1.12721	2.98564	0.0418922
Itgb4	0.343973	1.26925	2.98532	0.0419133
Ubr4	-0.116076	-1.08378	-2.98491	0.0419391
Sec14l2	0.332186	1.25892	2.98356	0.0420329
Ribc1	-0.850147	-1.80269	-2.98342	0.0420422
Ets2	-0.22874	-1.17181	-2.98217	0.0421303
Map1a	-0.757253	-1.69027	-2.98161	0.042166
Rcn1	0.0956455	1.06854	2.9808	0.0422172
Rgl3	0.290069	1.2227	2.98005	0.0422691
Icosl	0.226242	1.16978	2.97981	0.0422836
Gale	0.188844	1.13985	2.97768	0.0424414
Myo5a	0.216035	1.16154	2.97729	0.0424644
Pik3cg	0.32642	1.2539	2.9749	0.0426287
Il31ra	0.716234	1.64289	2.97481	0.0426334
Ipmk	-0.121068	-1.08754	-2.97384	0.0427026
Cdc25c	0.552205	1.46633	2.9728	0.0427827
Eef2	0.107832	1.07761	2.97137	0.0428839
Slc12a6	-0.110332	-1.07948	-2.97134	0.0428839
Hmmr	0.539002	1.45297	2.97119	0.0428945
Slc2a1	-0.184274	-1.13625	-2.96924	0.0430298
Clcn5	0.219207	1.16409	2.96449	0.0433847
C920009B18Rik	1.22263	2.33372	2.96285	0.0435127
Rpl18	0.130498	1.09467	2.96089	0.0436633
Gja1	-0.152533	-1.11152	-2.96083	0.0436656
Tbc1d12	-0.179799	-1.13273	-2.95555	0.0440454
Atp6v0c	0.178252	1.13151	2.9531	0.0442288
Rgp1	-0.110459	-1.07957	-2.95178	0.0443343
Pan2	-0.140079	-1.10197	-2.94984	0.0444728
Col5a2	0.31196	1.24139	2.94981	0.0444728
Kif4	0.493979	1.40832	2.94853	0.0445721
Rgs3	0.144827	1.1056	2.94809	0.0445991
D030056L22Rik	0.18662	1.13809	2.94784	0.0446183
Kif15	0.420985	1.33884	2.94552	0.0447961
Arhgap31	-0.0896758	-1.06413	-2.94256	0.0450198
Slc25a32	-0.165779	-1.12177	-2.93767	0.0453707
Mrpl30	0.167349	1.12299	2.93767	0.0453707
Setd5	-0.126314	-1.0915	-2.93735	0.0453967
Tspo	0.166789	1.12256	2.93718	0.0454089
Klf7	-0.136691	-1.09938	-2.9366	0.0454555
Klf12	-0.169424	-1.12461	-2.93604	0.0454887
Ankrd6	-0.393107	-1.31322	-2.93556	0.0455254
Tcf7	-0.209197	-1.15604	-2.93547	0.0455306
Htatsf1	-0.13842	-1.1007	-2.93218	0.0457732
Gm12183	1.06005	2.085	2.93149	0.0458227
Rpusd2	-0.371208	-1.29343	-2.93144	0.0458227
Fanca	0.344535	1.26974	2.93034	0.0458988
Ddias	0.229282	1.17225	2.92782	0.0460971
Dstyk	-0.130062	-1.09434	-2.92511	0.0462946
Baalc	0.323643	1.25149	2.92479	0.0463215
Il10rb	-0.196233	-1.1457	-2.92106	0.0466208
Plpbp	-0.150479	-1.10994	-2.91944	0.0467538
Tbc1d1	0.171886	1.12653	2.91912	0.0467716
Sec61b	0.176892	1.13045	2.9189	0.0467855
Kifc5b	0.479828	1.39458	2.91855	0.0468084
Plaat3	0.18317	1.13538	2.91435	0.0471368
Selp	0.809105	1.75212	2.91397	0.0471669
Socs3	-0.241978	-1.18261	-2.91262	0.0472601
Gm13652	0.625479	1.54272	2.91072	0.0474137
Mtfr2	0.344075	1.26934	2.91025	0.0474465
Synpo	0.123002	1.089	2.91007	0.0474596
Pik3ip1	0.141907	1.10336	2.90915	0.0475234
Gm2115	-1.24867	-2.37622	-2.90763	0.0476382
Pbk	0.413976	1.33235	2.9048	0.0478714
Rasa3	0.197006	1.14632	2.90267	0.0480301
Lipt2	-0.240819	-1.18166	-2.9026	0.048033
Eps8l1	0.260125	1.19758	2.90232	0.0480569
Specc1	0.257388	1.19531	2.9014	0.0481234
Ncapd2	0.276678	1.2114	2.90028	0.0482212
Gm49759	-0.228347	-1.17149	-2.89967	0.0482762
Hells	0.204859	1.15257	2.8977	0.0484407
Trib1	-0.134563	-1.09776	-2.89749	0.0484521
Ptges	-0.286404	-1.2196	-2.89638	0.0485404
Cd63	0.337203	1.2633	2.89591	0.0485765
Arhgap20	0.205461	1.15305	2.89447	0.0486966
Arhgap19	0.447824	1.36398	2.89189	0.048919
Spag1	-0.263642	-1.20051	-2.89032	0.0490429
Reep2	0.294069	1.22609	2.88832	0.0492133
Pcsk5	0.657519	1.57737	2.88784	0.0492503
Rps11	0.0907049	1.06489	2.8855	0.0494294
Nkd1	-0.471439	-1.38649	-2.88516	0.0494595
Fbxo5	0.268048	1.20418	2.88447	0.0495183
Plekhf1	0.340882	1.26653	2.88354	0.0495899
Zfp882	-0.398714	-1.31833	-2.88248	0.0496744
Gm11613	0.576196	1.49091	2.882	0.0497071
Hmgxb4	-0.143209	-1.10436	-2.88095	0.0497915
Arrdc3	-0.288995	-1.22179	-2.87875	0.0499731
Coch	-1.71504	-3.28306	-2.8787	0.0499731
2700081O15Rik	-0.185024	-1.13684	-2.87751	0.0500816
Cep63	0.217468	1.16269	2.87748	0.050082
Birc6	-0.157632	-1.11546	-2.87737	0.0500893
Serpinb9b	-1.21246	-2.31732	-2.87696	0.0501224
Tbc1d30	-0.212961	-1.15906	-2.87694	0.0501224
Zcchc2	-0.174704	-1.12873	-2.87635	0.050166
Gcfc2	-0.257054	-1.19504	-2.87574	0.0502192
4932438A13Rik	-0.148348	-1.1083	-2.87547	0.0502415
Smc2	0.272433	1.20784	2.87537	0.0502432
Kdm8	0.284448	1.21794	2.87475	0.0503021
Son	-0.136662	-1.09936	-2.87429	0.0503284
Per3	-0.205164	-1.15282	-2.874	0.0503486
Arhgap33	0.475497	1.3904	2.87205	0.0505081
Pon3	0.300271	1.23138	2.87181	0.0505286
Hmgn3	0.193417	1.14347	2.87021	0.0506511
Ezh1	-0.114946	-1.08293	-2.87006	0.0506622
Adgra2	0.0952307	1.06824	2.86812	0.0508288
Ucp2	-0.171569	-1.12628	-2.86742	0.0508863
Rpl26	0.0847683	1.06052	2.86634	0.0509891
Rilpl2	0.202764	1.1509	2.86557	0.0510514
Yipf5	0.119263	1.08618	2.86351	0.0512282
Sos2	-0.12432	-1.08999	-2.8634	0.0512359
Ep400	-0.131917	-1.09575	-2.86281	0.0512896
Met	0.367969	1.29053	2.86021	0.0515149
Arhgef39	0.488405	1.40289	2.85689	0.0518
Polr3f	-0.139411	-1.10146	-2.85645	0.0518315
Atxn7l2	-0.301246	-1.23221	-2.85548	0.0519189
Trps1	-0.342558	-1.268	-2.85233	0.0521873
Apc	-0.11737	-1.08476	-2.85032	0.0523731
Sema6d	-0.160822	-1.11792	-2.84943	0.0524519
Rpl10-ps3	0.832636	1.78094	2.84834	0.0525459
Aacs	0.165009	1.12117	2.84791	0.0525811
Dtymk	0.180832	1.13354	2.84738	0.0526325
Lamtor1	0.107263	1.07718	2.84498	0.0528137
Hacd4	0.252314	1.19112	2.84451	0.052853
Bst1	0.318781	1.24728	2.84412	0.0528904
Dut	0.231814	1.17431	2.84311	0.0529761
E4f1	-0.18586	-1.13749	-2.84285	0.0529868
Ahnak	-0.265641	-1.20217	-2.84224	0.0530369
Elf4	0.110213	1.07939	2.84134	0.0531116
Prss23	0.17848	1.13169	2.84124	0.0531193
Fam162a	0.187867	1.13908	2.84099	0.053142
Ikbke	0.311047	1.24061	2.84063	0.0531764
Ptpa	0.108467	1.07808	2.83995	0.0532316
Ttf2	0.192108	1.14243	2.83406	0.053776
Trpv2	0.361654	1.2849	2.83138	0.0540111
Rsad1	-0.30009	-1.23122	-2.83109	0.0540357
Smad6	0.329692	1.25675	2.83092	0.0540469
Tnfsf12	-0.30584	-1.23614	-2.82994	0.0541415
Depdc1b	0.633777	1.55162	2.82684	0.0544345
Tmem158	0.36475	1.28766	2.8266	0.0544562
Tnfaip3	0.103232	1.07418	2.82631	0.0544814
Lurap1	-0.262722	-1.19974	-2.82619	0.0544877
Mtus1	-0.138485	-1.10075	-2.82543	0.0545591
Kctd12	-0.215979	-1.16149	-2.8254	0.0545591
Glod4	0.13415	1.09745	2.81784	0.0552711
Epdr1	0.234295	1.17633	2.81667	0.0553856
Riok2	-0.142857	-1.10409	-2.81652	0.0553954
Timm22	0.15453	1.11306	2.81475	0.0555446
Flrt2	-0.269923	-1.20574	-2.81448	0.0555692
Pih1d1	0.151485	1.11071	2.81408	0.0556011
Tbc1d9	0.14977	1.10939	2.81342	0.0556473
Nr1d1	-0.229793	-1.17267	-2.812	0.0557848
Setdb1	-0.120049	-1.08677	-2.81168	0.0558133
Elp5	0.131099	1.09513	2.81116	0.0558674
Zc3h8	-0.318277	-1.24684	-2.80934	0.0560057
Ror1	0.846239	1.79781	2.80893	0.0560401
Rassf10	1.2588	2.39297	2.80851	0.0560805
Lap3	0.145554	1.10616	2.80851	0.0560805
Ccna2	0.480539	1.39526	2.80806	0.0561264
Oip5	0.448359	1.36449	2.80482	0.0564316
Mrps16	0.139683	1.10166	2.80434	0.0564707
Cyren	-0.247469	-1.18712	-2.79777	0.0571254
Rcn3	0.187163	1.13852	2.79488	0.0574279
Micall1	-0.101974	-1.07324	-2.7946	0.0574456
Dmxl2	-0.234025	-1.17611	-2.79434	0.057471
Pde4b	-0.194907	-1.14465	-2.79371	0.0575318
Gm14137	1.30776	2.47557	2.79293	0.0576031
Asb13	-0.19612	-1.14561	-2.79072	0.0578236
Mmp14	0.366921	1.2896	2.78933	0.057954
Gpr180	0.135949	1.09882	2.78749	0.0581249
Pcdh1	-0.101585	-1.07295	-2.78578	0.0582872
Fam98a	0.162796	1.11945	2.78574	0.0582872
Ciz1	-0.162071	-1.11889	-2.78454	0.0583887
Prdx2	0.0907152	1.0649	2.78431	0.0584121
Rnf149	0.177222	1.1307	2.78355	0.0584888
Rnf215	-0.11279	-1.08132	-2.78278	0.0585533
Ckap4	0.109423	1.0788	2.7814	0.0586723
Shfl	-0.152632	-1.1116	-2.78069	0.0587477
Cbx6	0.093883	1.06724	2.77943	0.0588749
Ran	0.117632	1.08495	2.7793	0.0588844
1110002E22Rik	1.34816	2.54587	2.77926	0.0588852
G2e3	0.192887	1.14305	2.77893	0.0589089
Ampd2	-0.121528	-1.08789	-2.77838	0.0589658
Melk	0.476543	1.39141	2.77713	0.0590862
Kctd6	-0.199377	-1.1482	-2.77596	0.0592043
Brip1os	0.198169	1.14724	2.77484	0.059317
Rangap1	0.118249	1.08542	2.77379	0.0593995
Tank	0.134872	1.098	2.77203	0.0595705
Fam124b	0.32007	1.24839	2.76948	0.0598459
Cic	-0.12025	-1.08692	-2.76932	0.0598603
Pdxk	-0.134647	-1.09782	-2.76908	0.0598855
Rab30	-0.237697	-1.17911	-2.76847	0.059947
Rcsd1	-0.143862	-1.10486	-2.76411	0.0603344
Spindoc	-0.151696	-1.11087	-2.76232	0.0605118
Wdr47	-0.168675	-1.12403	-2.76138	0.0606051
Neil3	0.333241	1.25984	2.76063	0.0606796
Cenpn	0.325862	1.25341	2.75941	0.0607999
Smox	-0.214731	-1.16049	-2.75761	0.0609687
Slc6a8	-0.161027	-1.11808	-2.75698	0.061032
Caskin2	-0.098039	-1.07032	-2.75674	0.061047
Prpf4b	-0.131481	-1.09542	-2.75673	0.061047
Depdc1a	0.69601	1.62002	2.7559	0.0611362
Gcc2	-0.117461	-1.08482	-2.75492	0.061244
Crem	-0.121313	-1.08772	-2.75464	0.0612736
Sdc2	0.469022	1.38417	2.75405	0.0613261
Entr1	-0.100221	-1.07194	-2.75367	0.0613616
Rnh1	0.0906374	1.06484	2.75359	0.0613669
Ciart	-0.301172	-1.23214	-2.75328	0.0614011
Slc36a4	-0.134012	-1.09734	-2.7521	0.0615025
Swt1	-0.163561	-1.12005	-2.75195	0.0615169
Atp6v1d	0.13159	1.0955	2.75174	0.0615385
Taok1	-0.116162	-1.08385	-2.75124	0.0615844
Foxc2	0.444303	1.36066	2.75118	0.0615873
Clstn1	-0.0952253	-1.06823	-2.74849	0.0618746
Hecw2	-0.472691	-1.3877	-2.74742	0.0619818
Zfp871	-0.139831	-1.10178	-2.7464	0.0620767
Prkaa2	0.408603	1.3274	2.74449	0.0622773
Wdr37	-0.105139	-1.0756	-2.74449	0.0622773
Supt6	-0.0903196	-1.06461	-2.74332	0.0624089
Gtpbp8	-0.220118	-1.16483	-2.7422	0.062517
Btf3	0.0835902	1.05965	2.74194	0.0625455
Dgkh	-0.155299	-1.11365	-2.74156	0.0625848
Eef1a1	0.112645	1.08121	2.74152	0.0625857
Kmt2d	-0.155643	-1.11392	-2.74141	0.0625956
Lrba	-0.143141	-1.10431	-2.74034	0.0627168
Ilf3	0.102497	1.07363	2.74017	0.0627336
Mettl2	-0.157931	-1.11569	-2.73906	0.0628493
Chil5	0.680469	1.60266	2.73805	0.0629583
Dvl3	-0.182483	-1.13484	-2.73791	0.0629684
Akt3	-0.11664	-1.08421	-2.7369	0.0630774
Ptcd3	-0.159075	-1.11657	-2.73683	0.0630834
Iqcg	0.270914	1.20657	2.73636	0.0631372
Cdca5	0.421353	1.33918	2.73569	0.063198
Zbtb37	-0.243549	-1.1839	-2.73528	0.063245
Eif3h	0.0955601	1.06848	2.73511	0.0632593
Igfbp7	0.114743	1.08278	2.73295	0.0634782
Doc2b	0.399849	1.31937	2.72852	0.06393
Srrm2	-0.141751	-1.10324	-2.72831	0.0639528
mt-Nd5	-0.110219	-1.07939	-2.72812	0.0639724
Myo9a	-0.140027	-1.10193	-2.72675	0.064123
Braf	-0.146652	-1.107	-2.7265	0.0641458
Rpl39	0.165042	1.1212	2.72602	0.0641954
Setd1b	-0.172127	-1.12672	-2.72576	0.0642227
Slc35f2	-0.171659	-1.12635	-2.72512	0.064278
Jpt2	0.119479	1.08634	2.72415	0.0643822
Ralgps2	-0.336848	-1.26299	-2.72375	0.0644167
Mapkapk2	0.112979	1.08146	2.72238	0.0645593
Luc7l2	-0.1214	-1.08779	-2.72203	0.0645842
Cit	0.318095	1.24668	2.72125	0.064664
Samhd1	-0.128532	-1.09318	-2.71988	0.0647879
Atp2c1	-0.0867451	-1.06197	-2.71939	0.0648348
Pip5k1b	0.20334	1.15136	2.7192	0.0648504
H2afx	0.369675	1.29206	2.7191	0.0648564
Arid3a	-0.251285	-1.19027	-2.7186	0.0649043
Tgfbr1	-0.114677	-1.08273	-2.71676	0.0651046
Ncs1	-1.11682	-2.16869	-2.71667	0.0651119
Cd109	0.338057	1.26405	2.71404	0.0653997
Frmd8	0.108786	1.07832	2.71403	0.0653997
Arhgef9	-0.259779	-1.1973	-2.71356	0.0654403
Dnah7c	0.522542	1.43648	2.7134	0.065457
Hlf	-0.386602	-1.30731	-2.71257	0.0655522
Pabpc1	0.0949239	1.06801	2.71053	0.0657703
Ttbk2	-0.146316	-1.10674	-2.70911	0.0659209
Cib1	0.152752	1.11169	2.70517	0.0663513
Eml5	-0.261078	-1.19837	-2.70458	0.0664203
Bckdk	0.121459	1.08783	2.70249	0.0666421
Wls	0.124879	1.09042	2.70205	0.0666834
Kbtbd8	-0.427878	-1.34525	-2.70076	0.0668367
Adhfe1	0.616727	1.53339	2.69991	0.0669252
Herc2	-0.136099	-1.09893	-2.69927	0.0669973
Mnat1	0.134313	1.09757	2.69892	0.0670359
Tmem63b	-0.14207	-1.10349	-2.69647	0.0673317
Xdh	-0.331941	-1.25871	-2.69629	0.0673507
Mpp7	-0.193118	-1.14323	-2.69332	0.067685
Camsap2	-0.0927458	-1.0664	-2.69215	0.0678042
Zfp704	-0.138936	-1.10109	-2.69079	0.0679529
Eid2	-0.190962	-1.14152	-2.69017	0.0680282
Abitram	-0.158073	-1.1158	-2.68979	0.0680622
G530011O06Rik	0.954567	1.938	2.68902	0.0681493
Fam102a	-0.289361	-1.2221	-2.68898	0.0681495
Arhgef12	-0.102532	-1.07366	-2.68895	0.0681495
Zap70	-0.433008	-1.35005	-2.68885	0.0681532
Tk1	0.353839	1.27796	2.68822	0.0682243
Gm15998	-0.225733	-1.16937	-2.68745	0.0683144
Efemp2	-0.214728	-1.16048	-2.68731	0.0683218
Ncapg	0.357525	1.28123	2.68684	0.0683637
4931428F04Rik	-0.301932	-1.23279	-2.68622	0.0684388
Exoc3l4	0.200931	1.14944	2.68503	0.068581
Afap1l2	-0.218874	-1.16383	-2.68496	0.068581
Hgd	1.19651	2.29185	2.6846	0.0686163
Fbn1	0.278871	1.21324	2.68415	0.0686652
Kif20b	0.425869	1.34338	2.68341	0.0687149
Hs6st1	0.177081	1.13059	2.68337	0.0687174
Dcaf1	-0.100171	-1.0719	-2.6826	0.068792
Ccdc85a	-0.21975	-1.16453	-2.68257	0.0687925
Cp	0.182485	1.13484	2.68206	0.0688507
Plxdc2	0.311846	1.24129	2.68006	0.0690822
Mrtfb	-0.127205	-1.09218	-2.67894	0.0692137
Pnpt1	-0.141346	-1.10293	-2.67639	0.0694959
Numb	-0.0927281	-1.06638	-2.67412	0.0697408
Xpot	-0.0848041	-1.06054	-2.67382	0.0697773
Itpr2	-0.128181	-1.09291	-2.67346	0.0697929
Bcl6	-0.39186	-1.31208	-2.67336	0.0697984
Casp7	0.111925	1.08067	2.67256	0.0698838
Amer1	-0.219309	-1.16418	-2.6716	0.0699856
Gpr21	0.757572	1.69064	2.66974	0.0701958
Rps21	0.129648	1.09403	2.66966	0.0702025
Atxn2l	-0.122608	-1.0887	-2.6693	0.070244
Nmi	-0.161877	-1.11874	-2.66911	0.0702579
Abcc6	-0.245367	-1.18539	-2.66785	0.0703956
Antxr1	0.298161	1.22958	2.66713	0.070482
Cdc37l1	-0.126391	-1.09156	-2.66697	0.0704952
Msx1	0.211922	1.15823	2.66611	0.0706017
Map3k8	-0.200682	-1.14924	-2.66275	0.0710365
Gm9917	-0.116865	-1.08438	-2.66124	0.0712095
Prdm2	-0.112553	-1.08114	-2.66014	0.0713471
Peg13	-0.145731	-1.10629	-2.65971	0.0713903
Il6	0.638704	1.55693	2.65962	0.0713964
Sgpp2	-0.405453	-1.32451	-2.65876	0.0714808
Brca1	0.312266	1.24166	2.65862	0.071492
Rpl34	0.0949685	1.06804	2.65711	0.0716478
A330009N23Rik	-0.228453	-1.17158	-2.65687	0.0716722
Hvcn1	0.671562	1.5928	2.65368	0.0720518
Cacna1e	-0.303665	-1.23428	-2.65308	0.0721276
Casp12	0.160771	1.11788	2.65247	0.0722017
Stag1	-0.0935029	-1.06696	-2.65013	0.0724433
Gm37233	0.398513	1.31815	2.65002	0.0724505
Lsr	-0.247484	-1.18714	-2.64934	0.0725369
Haus4	0.231226	1.17383	2.64802	0.0726925
Cd247	0.339268	1.26511	2.64782	0.072709
Nxf2	0.724254	1.65205	2.64594	0.0729255
Ubr1	-0.118176	-1.08536	-2.64211	0.0733633
Zc3hav1	-0.109464	-1.07883	-2.6416	0.0734148
Arhgdib	0.131526	1.09545	2.6414	0.0734394
Igf2r	0.131271	1.09526	2.64039	0.0735541
Mgat4a	-0.194393	-1.14424	-2.63975	0.0736209
Dctpp1	0.198485	1.14749	2.6391	0.0737104
H2-K1	0.136108	1.09894	2.63879	0.0737468
Bptf	-0.116668	-1.08423	-2.63857	0.0737658
Rpl4	0.0802808	1.05722	2.63782	0.0738521
Patl1	-0.136205	-1.09901	-2.63701	0.0739527
Kdm6a	-0.107887	-1.07765	-2.6363	0.0740461
Gm42715	-0.543387	-1.45739	-2.63588	0.0740922
Pla2g4a	0.110572	1.07966	2.63561	0.0741249
Ubn2	-0.159855	-1.11717	-2.63455	0.0742582
Syt11	0.132058	1.09586	2.63292	0.0744552
Zfp760	-0.226464	-1.16996	-2.63172	0.0746137
Fmnl3	-0.090084	-1.06443	-2.63143	0.0746347
Mcm10	0.29341	1.22553	2.63061	0.074715
Stx1a	-0.237158	-1.17867	-2.63052	0.0747233
Plekhh2	-0.521558	-1.4355	-2.62708	0.0751271
Capn1	0.117511	1.08486	2.62656	0.0751866
Rack1	0.0826779	1.05898	2.62643	0.0752009
Fam126a	0.104679	1.07526	2.62622	0.0752191
Arap3	-0.092768	-1.06641	-2.6236	0.0755576
Tnfsf10	-0.127836	-1.09265	-2.62221	0.075733
Mast2	-0.125117	-1.0906	-2.62114	0.0758644
Vangl1	0.129575	1.09397	2.62086	0.0759028
Flot2	0.185311	1.13706	2.62055	0.0759389
Prmt3	-0.172989	-1.12739	-2.62025	0.0759719
Spx	-0.790592	-1.72978	-2.61976	0.0760368
Foxp4	0.307701	1.23773	2.61628	0.0764615
Slco1c1	-0.296203	-1.22791	-2.61385	0.0767761
Srfbp1	-0.230949	-1.17361	-2.61296	0.0768923
Pcdhga12	-0.186753	-1.1382	-2.61058	0.0771665
Znrf2	0.155996	1.11419	2.61055	0.0771665
Afdn	-0.0941561	-1.06744	-2.60912	0.0773597
Slc14a1	1.30769	2.47545	2.60832	0.0774448
Kdm5c	-0.0929421	-1.06654	-2.60828	0.0774459
Ring1	0.201882	1.1502	2.60774	0.0775152
Prdm16	0.249082	1.18845	2.60735	0.0775513
Tle2	-0.295883	-1.22764	-2.6067	0.0776373
Ncf1	-0.479603	-1.39436	-2.60644	0.0776645
Tulp4	0.131153	1.09517	2.60581	0.0777395
AA388235	0.80213	1.74367	2.60485	0.0778729
Fam114a1	0.117538	1.08488	2.60191	0.0782357
Macf1	-0.142294	-1.10366	-2.60149	0.0782765
Tsc22d3	-0.281329	-1.21531	-2.60108	0.0783305
Dedd2	-0.177324	-1.13078	-2.60059	0.0783924
9530082P21Rik	-0.176717	-1.13031	-2.60059	0.0783924
Tmem132a	0.131461	1.0954	2.59953	0.0785371
Atp2b2	0.883973	1.84545	2.59941	0.0785505
Kmt2a	-0.14341	-1.10451	-2.59784	0.0787376
Ndufb2	-0.280225	-1.21438	-2.59762	0.078757
Upf3b	-0.185346	-1.13709	-2.59635	0.0789116
Itga7	1.15412	2.22548	2.59502	0.0790628
Lbp	0.282724	1.21649	2.5936	0.0792458
Mastl	0.388209	1.30877	2.59343	0.0792579
Atp8a1	-0.177679	-1.13106	-2.59095	0.0795842
Ccdc84	-0.189285	-1.1402	-2.59046	0.0796507
1110038B12Rik	0.235277	1.17713	2.5904	0.0796561
Mmp17	0.274806	1.20983	2.58987	0.0797182
Ier2	-0.106418	-1.07655	-2.58954	0.0797556
Tuba1c	0.140995	1.10267	2.58952	0.0797556
Mylk	0.237686	1.1791	2.58752	0.0800272
Rnf144a	0.224856	1.16866	2.58576	0.0802566
Ids	-0.114784	-1.08281	-2.58378	0.080483
Acvr2b	-0.363256	-1.28633	-2.5835	0.0805127
Cep85l	-0.164855	-1.12105	-2.58321	0.0805446
Mllt6	-0.145051	-1.10577	-2.58265	0.0806103
Gm36298	-0.361923	-1.28514	-2.58156	0.0807534
Tsen34	0.105975	1.07622	2.57942	0.0809979
Utrn	-0.114782	-1.08281	-2.57707	0.0813112
Eno2	0.885949	1.84798	2.57701	0.0813112
Bcl6b	-0.0992355	-1.07121	-2.57366	0.0817781
Zfp667	-0.363073	-1.28616	-2.57315	0.0818485
Prickle2	0.334206	1.26068	2.57301	0.0818632
Akr1c14	0.179657	1.13261	2.57257	0.0819107
Nemf	-0.120439	-1.08707	-2.57241	0.0819258
Rab13	0.150796	1.11018	2.57134	0.0820555
Vsig10	0.119097	1.08605	2.57065	0.0821468
Pdf	-0.718673	-1.64567	-2.57058	0.0821487
Zc3h18	-0.127308	-1.09225	-2.57032	0.0821756
Mrpl51	0.145575	1.10617	2.56931	0.0823109
Zxdb	-0.220802	-1.16538	-2.56841	0.082427
Dach1	-0.12477	-1.09033	-2.56712	0.0826008
Hddc3	-0.310209	-1.23989	-2.56709	0.0826008
Slc26a10	-0.876118	-1.83543	-2.56642	0.0826904
Reep3	-0.0913485	-1.06537	-2.56494	0.0828864
Gigyf1	-0.115482	-1.08334	-2.56255	0.0832029
F2r	0.156021	1.11421	2.56226	0.0832355
L1cam	-0.284302	-1.21782	-2.56175	0.0833037
Gm15879	-0.494394	-1.40873	-2.56163	0.0833133
Piezo2	-0.231329	-1.17392	-2.56157	0.0833185
Gm37607	-0.584442	-1.49946	-2.56108	0.0833754
Tmem237	0.12987	1.0942	2.561	0.0833832
Rbm25	-0.11973	-1.08653	-2.56025	0.0834667
Ralgapa1	-0.11461	-1.08268	-2.55953	0.0835455
Tyms	0.221072	1.1656	2.5593	0.083578
Lipa	0.0994226	1.07134	2.55906	0.0836085
Rpl23	0.0932823	1.06679	2.55886	0.0836236
Vps36	0.0839408	1.05991	2.55829	0.0837046
Eml4	-0.105063	-1.07554	-2.55786	0.0837698
Nbeal1	-0.160179	-1.11743	-2.5571	0.0838711
Rab32	0.181349	1.13394	2.55659	0.0839399
Nepro	-0.175748	-1.12955	-2.5553	0.0841363
Huwe1	-0.125699	-1.09104	-2.55473	0.0842055
Scube3	0.598005	1.51362	2.55449	0.084237
Parp6	-0.17104	-1.12587	-2.55307	0.0844358
B3gnt8	0.829275	1.77679	2.5528	0.0844705
Sun2	0.144204	1.10512	2.55253	0.0845059
Rev3l	-0.138756	-1.10096	-2.55225	0.0845428
Cd74	-0.724305	-1.6521	-2.55208	0.0845594
Rpa2	0.191169	1.14169	2.55171	0.0845928
4930452B06Rik	0.493307	1.40767	2.55001	0.0848301
Plpp3	-0.100028	-1.07179	-2.54878	0.0849607
Rlf	-0.156842	-1.11484	-2.54854	0.0849858
Rps17	0.126924	1.09196	2.54819	0.0850308
Thoc3	0.126715	1.0918	2.54818	0.0850308
Tsku	0.199716	1.14847	2.54748	0.0851309
Itpkb	-0.0870169	-1.06217	-2.5454	0.0854499
Synpo2	0.208339	1.15536	2.54398	0.0856528
Ppp4r3b	-0.0995529	-1.07144	-2.54343	0.0857243
Kif24	0.276149	1.21096	2.54312	0.0857644
Pmaip1	-0.321378	-1.24952	-2.53923	0.086306
Tgfbr3	-0.208879	-1.15579	-2.53908	0.0863169
Axin2	-0.559639	-1.4739	-2.53855	0.0863862
Nucks1	0.137731	1.10017	2.53736	0.0865435
Cd2ap	-0.0948891	-1.06798	-2.53676	0.0866155
Ezh2	0.21325	1.1593	2.53621	0.0866874
Slc20a1	-0.11098	-1.07996	-2.53589	0.0867327
Atrx	-0.105371	-1.07577	-2.53585	0.0867328
Erp29	0.0973868	1.06983	2.53504	0.0868205
S100a6	0.259542	1.1971	2.53446	0.0868845
Pitrm1	0.104007	1.07475	2.53428	0.0868998
Ctsl	0.156384	1.11449	2.53217	0.0871692
Trim21	-0.190103	-1.14084	-2.53196	0.0871891
Coq8b	0.194502	1.14433	2.5313	0.0872864
Rps27	0.235316	1.17716	2.53109	0.0873175
Fgr	0.442924	1.35936	2.53021	0.0874431
Sapcd2	0.676352	1.59809	2.52887	0.0876661
Cpne8	-0.13957	-1.10158	-2.52711	0.0879331
Slc39a7	0.560834	1.47512	2.5266	0.0880001
Cstb	0.159576	1.11696	2.52582	0.0881144
Tmem9	0.158572	1.11618	2.52544	0.0881693
Dusp7	-0.133812	-1.09719	-2.5235	0.088409
Slco1a4	-0.242784	-1.18327	-2.52116	0.0887595
Nedd4l	-0.113025	-1.08149	-2.52114	0.0887595
Ddr2	0.1919	1.14227	2.51964	0.0889792
Socs2	-0.153078	-1.11194	-2.51927	0.0890073
Sf3b5	0.167263	1.12293	2.51868	0.0890747
Grk6	0.0827729	1.05905	2.5184	0.0891128
Map1b	-0.103993	-1.07474	-2.51831	0.0891137
Bcat1	-1.26498	-2.40324	-2.51687	0.0892823
Gm28809	-0.505941	-1.42005	-2.51638	0.0893431
Bgn	0.192671	1.14288	2.51578	0.0894292
Nr6a1	0.221663	1.16608	2.51542	0.0894721
Slk	-0.085584	-1.06112	-2.51438	0.0896252
Vgll4	-0.130311	-1.09453	-2.51355	0.0897449
Ifi203	0.281323	1.21531	2.51281	0.0898436
Traf4	-0.229323	-1.17228	-2.51091	0.0901454
Pgk1	0.151289	1.11056	2.51047	0.0902076
Car9	0.591447	1.50676	2.50989	0.0902841
Tspan17	-0.165509	-1.12156	-2.50945	0.0903507
Axl	-0.854659	-1.80833	-2.50924	0.0903773
Kpna2	0.175765	1.12956	2.508	0.0905608
Klf11	-0.159191	-1.11666	-2.5064	0.0907913
Pcolce	-0.918387	-1.89	-2.50532	0.0909619
Crybg1	-0.250713	-1.1898	-2.50474	0.0910484
Rusc1	-0.286611	-1.21977	-2.50466	0.0910527
Sp5	0.481089	1.3958	2.50265	0.0913735
Tcf19	0.280107	1.21429	2.50233	0.0914256
Tmem131	-0.0988935	-1.07095	-2.50006	0.0917516
Cspp1	-0.159012	-1.11652	-2.50001	0.0917551
Anks1	-0.117046	-1.08451	-2.49983	0.0917775
Cenph	0.312179	1.24158	2.49872	0.0919595
Macrod1	0.448226	1.36436	2.49841	0.0920008
Grb14	-0.270629	-1.20633	-2.49769	0.0921137
Lrg1	0.647401	1.56634	2.49731	0.0921717
Dynlrb1	0.101186	1.07266	2.49652	0.0922518
Uhrf1bp1	-0.124738	-1.09031	-2.49539	0.0924334
Cpne7	0.253557	1.19214	2.4939	0.0926686
Vcl	0.126348	1.09153	2.49353	0.0927204
Snx24	0.195208	1.14489	2.4932	0.0927635
Zhx3	-0.121137	-1.08759	-2.49299	0.0927907
Osbpl5	0.147731	1.10783	2.4927	0.0928224
Luzp1	-0.0754837	-1.05371	-2.49193	0.0929368
Utp6	-0.117249	-1.08466	-2.49127	0.0930216
Cdc123	0.121096	1.08756	2.48953	0.0932811
Zfp131	-0.115551	-1.08339	-2.48731	0.0936005
Pcbd1	0.742543	1.67312	2.48726	0.093604
Rpl31-ps8	0.501288	1.41548	2.48517	0.0939268
Rpl30	0.136114	1.09894	2.48494	0.093951
Zfp335	-0.125107	-1.09059	-2.48439	0.0940371
2700099C18Rik	0.352396	1.27668	2.48436	0.0940385
Gabre	-0.575643	-1.49034	-2.48342	0.0941834
Flvcr1	-0.213255	-1.1593	-2.48258	0.0942999
Rap2c	-0.091806	-1.0657	-2.47983	0.0947313
Vezf1	-0.127745	-1.09258	-2.47968	0.0947526
Mapk8ip3	-0.122943	-1.08895	-2.47919	0.0948379
Asf1b	0.298159	1.22957	2.47833	0.0949542
H3f3a	0.102327	1.0735	2.47821	0.0949589
Ccm2l	-0.106706	-1.07677	-2.47819	0.0949589
Itch	-0.0820141	-1.05849	-2.47746	0.0950718
St5	-0.106999	-1.07699	-2.47669	0.095198
Adam12	0.157365	1.11525	2.47654	0.09522
Akr1c13	0.853643	1.80706	2.47615	0.0952732
Tdrkh	-0.43155	-1.34868	-2.47595	0.0952969
Lpin1	0.161796	1.11868	2.47583	0.0953152
Ncoa6	-0.157684	-1.11549	-2.47509	0.0954157
E2f2	0.329376	1.25647	2.47494	0.0954363
Armcx2	0.0992814	1.07124	2.47363	0.0956362
Taf3	-0.165757	-1.12175	-2.47328	0.0956902
Acox1	0.079728	1.05682	2.471	0.0960609
Khdrbs3	0.338039	1.26404	2.47086	0.0960706
Ccdc80	0.739333	1.6694	2.47024	0.0961659
Mkln1	-0.0942823	-1.06753	-2.46977	0.0962368
Mccc1	-0.173044	-1.12743	-2.46848	0.0964469
Cfb	1.05198	2.07337	2.46688	0.0966814
Pcdhb17	-0.119428	-1.0863	-2.46539	0.0968846
Kcnj15	-0.320133	-1.24845	-2.46397	0.0971095
Mall	0.101929	1.07321	2.46363	0.0971634
9930021J03Rik	-0.132071	-1.09587	-2.46235	0.0973549
Dubr	-0.124219	-1.08992	-2.46171	0.0974432
Cc2d2a	0.140918	1.10261	2.4615	0.0974777
Msx2	-1.6767	-3.19695	-2.46092	0.0975818
Gm20544	0.699573	1.62402	2.46086	0.0975879
Prex1	0.106527	1.07663	2.46033	0.0976667
Ntn1	0.200029	1.14872	2.45988	0.0977351
Dpy19l1	-0.106357	-1.07651	-2.45918	0.0978633
Tmem14c	0.106065	1.07629	2.45878	0.0979219
Gsap	0.287147	1.22022	2.45874	0.0979247
Smc4	0.197791	1.14694	2.4587	0.0979259
Lmnb2	0.111686	1.08049	2.45726	0.0981627
Aebp1	-0.388554	-1.30908	-2.45711	0.09818
Arhgef3	-0.162745	-1.11942	-2.45701	0.098183
Aatk	0.270722	1.20641	2.45556	0.0984142
Tek	-0.140838	-1.10255	-2.45507	0.0984908
1810030O07Rik	-0.115545	-1.08338	-2.45432	0.0986036
Trmt10a	0.160009	1.11729	2.45295	0.0988371
Olfml2a	0.443878	1.36026	2.45253	0.0989112
Slc9a3r2	-0.106191	-1.07638	-2.45219	0.0989603
Sema4c	-0.132841	-1.09645	-2.45214	0.0989651
Cbl	-0.103812	-1.07461	-2.45109	0.0991487
Bicral	-0.119219	-1.08615	-2.45013	0.0993002
Chd1	-0.107012	-1.077	-2.44903	0.0994743
Tmem132e	1.10893	2.15686	2.44783	0.0996609
Ptma	0.182492	1.13484	2.44771	0.0996789
Kank2	-0.0844455	-1.06028	-2.44742	0.0997208
Tes	0.107551	1.0774	2.44709	0.0997716
Car13	0.269998	1.20581	2.44664	0.0998254
Otud4	-0.101684	-1.07303	-2.44563	0.0999767
Pfkfb4	-0.382386	-1.3035	-2.44557	0.0999822
Nlrp3	0.950437	1.93246	2.44532	0.100014
Rpl22l1	0.209426	1.15623	2.44463	0.100115
Gm21811	-0.252013	-1.19087	-2.44426	0.100174
Rassf4	-0.186105	-1.13769	-2.44385	0.100232
Sp1	-0.106412	-1.07655	-2.44338	0.100302
Ckap2l	0.491361	1.40577	2.44262	0.100433
Fmo1	-0.279463	-1.21374	-2.44155	0.100596
Nos3	-0.0792831	-1.05649	-2.44086	0.100714
H2-Q6	0.212321	1.15855	2.4395	0.100948
Gabpb2	-0.0977153	-1.07008	-2.43677	0.101363
Ranbp17	0.257053	1.19503	2.43663	0.101384
Gins2	0.23074	1.17344	2.43604	0.10147
Rffl	-0.245145	-1.18521	-2.43578	0.101495
Mrm2	-0.304948	-1.23537	-2.43498	0.101624
4933421O10Rik	-0.402176	-1.3215	-2.43468	0.101665
Syne1	-0.190908	-1.14148	-2.43386	0.101778
Ostm1	0.0939247	1.06727	2.43366	0.101802
Zfp362	-0.123125	-1.08909	-2.43252	0.101985
Dgkq	-0.148499	-1.10842	-2.43229	0.10202
Foxj2	-0.136087	-1.09892	-2.43204	0.102058
Samsn1	-0.253173	-1.19183	-2.43193	0.102073
Gimap8	-0.10457	-1.07517	-2.4313	0.102155
Dynlt1f	0.247227	1.18692	2.43078	0.102229
AA467197	0.249213	1.18856	2.43053	0.102267
Kntc1	0.262014	1.19915	2.4299	0.102373
Pigm	-0.107763	-1.07756	-2.42983	0.102376
Mfhas1	-0.121843	-1.08812	-2.42944	0.102425
Atp5g3	0.0864058	1.06172	2.42886	0.102523
Prcp	0.132875	1.09648	2.42856	0.102578
Impad1	0.0830417	1.05925	2.42722	0.102769
Myh11	1.00599	2.00833	2.4269	0.102823
Gm12174	0.673057	1.59445	2.42662	0.102862
Msto1	0.124203	1.08991	2.42661	0.102862
Eef1akmt1	0.296178	1.22789	2.4262	0.102927
Oaz1	0.129221	1.0937	2.42559	0.103032
Iqsec1	-0.102145	-1.07337	-2.4248	0.103172
9330020H09Rik	0.499539	1.41376	2.42418	0.103267
Stx3	-0.16356	-1.12005	-2.42335	0.10341
Cavin3	0.135008	1.0981	2.42314	0.103441
4632418H02Rik	-0.716358	-1.64303	-2.42233	0.103579
Bean1	0.227694	1.17096	2.42231	0.103579
Swi5	0.10213	1.07336	2.42076	0.103828
Col23a1	0.81299	1.75685	2.42056	0.103861
Pole	0.247675	1.18729	2.41969	0.104009
Mrpl14	0.204137	1.152	2.41963	0.104009
Lpar4	0.218865	1.16382	2.4196	0.104009
Tjp1	-0.0921483	-1.06596	-2.4191	0.104082
B2m	0.130983	1.09504	2.41897	0.104101
Rpl3	0.100104	1.07185	2.41878	0.104135
Trip4	-0.100619	-1.07223	-2.41853	0.104177
Nol4l	-0.116498	-1.0841	-2.41754	0.104331
Hikeshi	0.131716	1.0956	2.41701	0.104421
Aldh1a2	-1.66057	-3.16142	-2.4149	0.104762
Sin3b	0.0904517	1.0647	2.41406	0.104892
Csf2rb2	0.924722	1.89832	2.41381	0.104929
Scrib	-0.0912139	-1.06527	-2.41226	0.105188
Slc39a13	0.131656	1.09555	2.41207	0.10521
D630003M21Rik	0.663719	1.58416	2.41036	0.105511
Rbm5	-0.0836362	-1.05969	-2.40999	0.105564
Adamts7	0.207277	1.15451	2.40835	0.105822
Ptk7	-1.21113	-2.31519	-2.40773	0.105916
Mrps30	-0.23418	-1.17624	-2.40627	0.106161
Snrnp48	-0.13585	-1.09874	-2.40596	0.106202
Sbds	-0.0961874	-1.06894	-2.4058	0.106229
Zbtb20	-0.216738	-1.1621	-2.40519	0.106337
Plxnb2	0.137583	1.10006	2.40445	0.106448
Zdhhc17	-0.12231	-1.08848	-2.4041	0.106514
Mvd	0.201567	1.14995	2.40392	0.106544
Mcm5	0.215191	1.16086	2.40324	0.106679
Ndc1	0.185427	1.13715	2.40273	0.106773
Basp1	-1.06291	-2.08914	-2.4026	0.106782
Spef1	0.148563	1.10846	2.40187	0.106896
Ssx2ip	-0.200814	-1.14935	-2.40169	0.106923
Mul1	0.105021	1.07551	2.40162	0.106931
Acyp2	0.245721	1.18569	2.40157	0.106935
Bola3	0.18111	1.13376	2.40127	0.106975
Disp2	0.229135	1.17213	2.40124	0.106976
Slc16a6	-0.456221	-1.37194	-2.4006	0.107079
Insig1	0.0955112	1.06844	2.40026	0.107136
Tle5	0.0911978	1.06525	2.40015	0.107141
Rrm2	0.333661	1.26021	2.39862	0.107399
Cpsf3	-0.128481	-1.09314	-2.39849	0.107413
Krtcap2	0.113595	1.08192	2.39848	0.107413
Stap2	-0.114853	-1.08286	-2.39818	0.107457
Plekhh1	-0.213598	-1.15958	-2.39738	0.107575
Myh10	0.095361	1.06833	2.39724	0.107587
Rab26	0.905085	1.87265	2.39698	0.107635
Uri1	-0.124479	-1.09011	-2.39653	0.10771
Zfp236	-0.10729	-1.0772	-2.39613	0.107782
Btaf1	-0.0884624	-1.06324	-2.39597	0.1078
Gtf2h4	0.167735	1.12329	2.39523	0.107921
Amot	-0.12531	-1.09074	-2.3942	0.108105
Rps5	0.0852752	1.06089	2.39368	0.108185
Pard3	-0.0918967	-1.06577	-2.39346	0.108221
Ube2g2	0.0773923	1.05511	2.39301	0.10829
Gnpda1	0.166307	1.12218	2.39271	0.108342
Six4	0.220704	1.1653	2.39138	0.108553
Clasp2	-0.0935811	-1.06702	-2.39014	0.10875
Rasgrf2	0.424741	1.34233	2.38991	0.108787
Ssbp2	0.22242	1.16669	2.38931	0.108888
Srgap2	-0.0787224	-1.05608	-2.38681	0.109283
Pmf1	0.197732	1.14689	2.38674	0.109284
Cwf19l2	-0.152445	-1.11145	-2.38651	0.109323
Rtl8c	-0.261314	-1.19857	-2.38585	0.109432
Rhot1	-0.0962977	-1.06903	-2.38534	0.10951
Tnfrsf21	-0.170183	-1.1252	-2.38525	0.109511
Galnt18	0.22256	1.1668	2.38511	0.10953
Clk4	-0.0985558	-1.0707	-2.38507	0.109532
Gm14097	-0.614821	-1.53137	-2.3844	0.109655
Stk40	-0.137324	-1.09986	-2.37947	0.110525
Gtf3c5	-0.123475	-1.08936	-2.37883	0.110611
Mfsd14a	-0.106673	-1.07674	-2.37872	0.110621
Dna2	0.267994	1.20413	2.37866	0.110624
Tspan3	0.0848463	1.06057	2.37816	0.110718
Gpsm2	0.467496	1.38271	2.37789	0.110755
Mill2	-0.216679	-1.16206	-2.3776	0.110795
Chst12	0.178125	1.13141	2.37755	0.110801
Napg	-0.108752	-1.0783	-2.37568	0.11114
Pik3cd	0.442623	1.35907	2.37547	0.111172
Cdk4	0.107875	1.07764	2.3752	0.111203
Pla2g5	0.655508	1.57517	2.37516	0.111203
Ndufa8	0.125907	1.09119	2.37436	0.111345
Sord	0.282063	1.21593	2.37419	0.111375
Sumf1	0.0948579	1.06796	2.37316	0.111542
Abtb2	0.361889	1.28511	2.37298	0.111562
Slc25a27	-0.244197	-1.18443	-2.37243	0.111668
Gpr84	-1.00978	-2.01361	-2.37107	0.1119
Col6a3	-0.986566	-1.98146	-2.37074	0.111948
Ctsh	0.0776921	1.05533	2.3696	0.112145
Trim28	0.0782629	1.05575	2.3685	0.112346
Atp5e	0.139048	1.10118	2.36818	0.112397
Xrn1	-0.125704	-1.09104	-2.36798	0.112433
Gm11131	-0.276235	-1.21103	-2.36674	0.112678
Gper1	0.410441	1.32909	2.36631	0.112738
Polh	0.141973	1.10341	2.36508	0.112955
Ndnf	-0.161169	-1.11819	-2.36456	0.11303
Siva1	0.233023	1.1753	2.36437	0.113059
Polr2a	-0.0902054	-1.06452	-2.36418	0.113094
Gas2l3	0.373249	1.29527	2.36382	0.113166
Dnajc10	0.0816088	1.0582	2.36251	0.113421
Susd2	0.693735	1.61747	2.36233	0.113445
Zbtb8os	0.16809	1.12357	2.36082	0.113715
Ndufs5	0.207897	1.155	2.35888	0.114061
Scyl3	-0.115566	-1.0834	-2.3588	0.114074
Gprasp1	-0.145323	-1.10598	-2.3586	0.114111
Nav1	-0.117064	-1.08453	-2.35814	0.114194
Alox12	-0.238955	-1.18014	-2.35784	0.114241
Skida1	0.277346	1.21196	2.35777	0.114244
Pfkp	0.0965021	1.06918	2.35704	0.114349
Cenpm	0.502208	1.41638	2.3565	0.114436
Utp15	-0.130294	-1.09452	-2.35634	0.114455
Myo1e	0.0896036	1.06408	2.35577	0.11456
Nradd	0.244893	1.185	2.35542	0.11462
Rasgrp3	-0.0810113	-1.05776	-2.35493	0.114703
Matn2	0.527715	1.44164	2.35388	0.114873
Rfx3	-0.25663	-1.19468	-2.35257	0.115113
Mier1	-0.0903196	-1.06461	-2.35239	0.115141
Prkcb	-0.836262	-1.78542	-2.35231	0.115152
Tubb2b	0.114506	1.0826	2.3522	0.115158
Nubp1	-0.124077	-1.08981	-2.352	0.115186
Pdlim1	0.223953	1.16793	2.35126	0.115331
Plekho1	0.274318	1.20942	2.34957	0.11563
Gm43196	-0.520781	-1.43473	-2.34898	0.115755
Cenpw	0.439637	1.35626	2.34822	0.115868
Plekho2	0.0880086	1.0629	2.34684	0.1161
Cabp4	-1.18477	-2.27327	-2.34266	0.116836
Eif2ak4	-0.12404	-1.08978	-2.34244	0.116873
Eif4a-ps4	-0.468093	-1.38328	-2.34205	0.116937
Eri2	0.206357	1.15377	2.34198	0.116943
Jtb	0.133321	1.09682	2.34196	0.116943
Banf1	0.107107	1.07707	2.34184	0.116964
Fam234a	0.120783	1.08732	2.34126	0.117081
Msmo1	0.0872704	1.06236	2.33992	0.117328
Lpcat2	0.340413	1.26612	2.33947	0.11741
Esco2	0.299834	1.231	2.33922	0.117434
Zfp518b	0.18476	1.13663	2.33886	0.11748
Pgm1	0.128181	1.09291	2.33845	0.117547
M6pr	0.133954	1.0973	2.33698	0.117822
Rpl41	0.0949859	1.06805	2.33638	0.117919
Tmem8	-0.350462	-1.27497	-2.33536	0.118119
Vav3	0.317842	1.24646	2.3351	0.118171
Vangl2	-0.184497	-1.13642	-2.33478	0.118226
Acad11	0.119119	1.08607	2.33405	0.118335
Ndufa11	0.162186	1.11898	2.33265	0.118607
Azin2	0.424327	1.34195	2.33131	0.118831
Chaf1a	0.22445	1.16833	2.33111	0.118864
Gga3	-0.159639	-1.11701	-2.33071	0.118911
P2ry2	0.118141	1.08534	2.32988	0.119045
Cd276	0.269039	1.20501	2.32965	0.119084
Hs1bp3	0.19029	1.14099	2.32953	0.119098
Flt4	-0.0807172	-1.05754	-2.32909	0.119185
Rrm1	0.195383	1.14503	2.32905	0.119189
Tle4	-0.134847	-1.09798	-2.32721	0.119516
Pvt1	0.511448	1.42548	2.32718	0.119516
Aplp2	-0.0817733	-1.05832	-2.32692	0.119563
Sh3kbp1	0.113941	1.08218	2.32679	0.119586
Mxd3	0.352232	1.27653	2.32566	0.119797
Zfp267	-0.126071	-1.09132	-2.32565	0.119797
Hat1	0.195393	1.14504	2.32466	0.119987
Gpr4	-0.112881	-1.08139	-2.32415	0.120075
Esyt1	-0.0735523	-1.0523	-2.32338	0.12021
Fubp1	-0.102351	-1.07352	-2.32314	0.120246
Prr14	-0.104429	-1.07507	-2.3208	0.120653
Abcc10	-0.25758	-1.19547	-2.31977	0.120847
Lhx6	0.204221	1.15206	2.31921	0.120937
Stx4a	-0.0845918	-1.06039	-2.31843	0.121063
Zkscan7	-0.650202	-1.56939	-2.31705	0.121293
Cdr2l	-0.112579	-1.08116	-2.31669	0.121343
Zmiz1	-0.117569	-1.08491	-2.31607	0.121467
Syne2	-0.15237	-1.11139	-2.316	0.121477
Cadm1	-0.193021	-1.14315	-2.31508	0.121635
Slc25a10	0.187426	1.13873	2.31466	0.121706
Lhfpl2	-0.0851046	-1.06076	-2.31443	0.12174
Gm15427	0.374475	1.29637	2.31405	0.1218
Rnd3	0.194472	1.14431	2.31404	0.1218
Map4k1	0.470753	1.38583	2.31385	0.121831
Nup37	0.173851	1.12807	2.31377	0.121842
Tstd1	0.648853	1.56792	2.31359	0.121866
Rtraf	0.112183	1.08086	2.31312	0.121964
Pigw	-0.242287	-1.18287	-2.3129	0.122002
Dsn1	0.269565	1.20544	2.31286	0.122004
4930558J18Rik	1.22089	2.33091	2.31036	0.122453
Nnmt	0.304629	1.2351	2.31019	0.122475
Usp16	0.102075	1.07332	2.30927	0.122671
Tecrl	-0.727797	-1.65611	-2.30924	0.122672
Tmem143	0.15659	1.11465	2.30831	0.122851
Trim36	-0.519818	-1.43377	-2.30765	0.12296
Dpp8	-0.073622	-1.05236	-2.30738	0.122999
Wdr81	0.121348	1.08775	2.30643	0.123171
Lrp4	-0.219415	-1.16426	-2.30604	0.123237
Nufip2	-0.0950176	-1.06808	-2.30396	0.123637
Cdh13	0.108364	1.078	2.30391	0.123642
Yif1b	0.107707	1.07751	2.30374	0.123666
Kmt5a	0.106459	1.07658	2.30322	0.123766
Dusp18	0.169473	1.12465	2.30219	0.123958
Mxra8	0.127546	1.09243	2.30145	0.124111
Hebp1	0.315602	1.24453	2.30141	0.124111
Etnk2	-0.537448	-1.4514	-2.30137	0.124112
Prpf18	-0.0903429	-1.06462	-2.30097	0.124201
Gpr161	0.175053	1.12901	2.29992	0.124424
Dnm3	-0.239612	-1.18068	-2.29957	0.124482
Hfe	0.152445	1.11145	2.29932	0.124528
Eif3f	0.109206	1.07863	2.29919	0.124553
Chek2	0.119887	1.08665	2.29908	0.124572
Kansl2	0.170633	1.12555	2.29815	0.124749
Tm6sf1	0.100868	1.07242	2.29772	0.124838
Papss2	0.157448	1.11531	2.29648	0.125099
Usp48	-0.0842244	-1.06012	-2.2963	0.125127
Alkbh8	-0.182261	-1.13466	-2.29594	0.125197
Nit1	-0.129506	-1.09392	-2.29552	0.125272
Bmi1	-0.113821	-1.08209	-2.29509	0.125347
Dido1	-0.097653	-1.07003	-2.29397	0.125546
N4bp2os	-0.504455	-1.41859	-2.29393	0.125546
Gm11379	-0.628356	-1.5458	-2.29366	0.125592
Dock10	0.697753	1.62198	2.29317	0.125651
Atp5o	0.196392	1.14583	2.29239	0.125812
Ctu2	-0.170891	-1.12575	-2.29169	0.125947
Ppid	-0.09017	-1.0645	-2.29154	0.125975
Fbxo16	-0.732338	-1.66133	-2.29131	0.126011
Stat6	-0.0942503	-1.06751	-2.29061	0.126147
Gmfg	-0.365939	-1.28872	-2.28917	0.126422
Btbd11	-0.869886	-1.82752	-2.28739	0.126747
Sh3tc2	-0.162429	-1.11917	-2.28708	0.126795
Rer1	0.0778302	1.05543	2.28453	0.127271
Naf1	-0.181498	-1.13406	-2.28395	0.127368
Elof1	0.125735	1.09106	2.28386	0.127371
Kcnf1	0.322444	1.25045	2.28371	0.127393
Ebi3	-1.03016	-2.04225	-2.28349	0.127425
Snx20	0.183641	1.13575	2.28335	0.127436
Slc22a8	-0.351162	-1.27559	-2.28238	0.127611
Hivep2	-0.160817	-1.11792	-2.28203	0.127663
Slc25a13	0.214801	1.16054	2.28161	0.127745
Col3a1	-0.668502	-1.58942	-2.27937	0.128187
Bcl3	0.238269	1.17958	2.27864	0.128319
Rpl17	0.147389	1.10756	2.27825	0.128386
Rictor	-0.109121	-1.07857	-2.2781	0.128418
Tox2	0.438764	1.35544	2.27761	0.1285
Zfp143	-0.156701	-1.11473	-2.27743	0.12853
Pip5k1a	-0.0972724	-1.06975	-2.27742	0.12853
Usf3	-0.111518	-1.08036	-2.27732	0.128548
Fkbp15	-0.102671	-1.07376	-2.27722	0.128565
Xiap	-0.0776008	-1.05526	-2.27704	0.128602
Ankrd12	-0.140445	-1.10225	-2.27666	0.128657
Slc30a7	0.0942767	1.06753	2.27618	0.128749
Sgo1	0.461577	1.37705	2.27605	0.128773
Ly75	0.15613	1.11429	2.27565	0.128851
Ube2e1	0.0986106	1.07074	2.27453	0.12908
Trappc2l	0.136974	1.0996	2.27334	0.129331
Rpl12	0.0842547	1.06014	2.27297	0.129404
Cdk20	-0.239225	-1.18036	-2.27208	0.129563
Eif2b2	0.111635	1.08045	2.27126	0.129739
Uhrf2	0.109285	1.07869	2.26993	0.130006
Tspan13	-0.14063	-1.10239	-2.26921	0.130156
Svil	-0.0957011	-1.06858	-2.26873	0.130242
Ccdc34	0.221572	1.166	2.26783	0.130439
Stx2	-0.118073	-1.08528	-2.26732	0.130513
Pik3r6	-0.194106	-1.14401	-2.26676	0.130632
Lbh	0.130513	1.09468	2.26647	0.130695
Plpp1	0.128791	1.09338	2.266	0.130786
Oaz2	0.112012	1.08073	2.26583	0.130821
Ccdc18	0.562851	1.47719	2.26575	0.130834
Ubp1	-0.0777593	-1.05538	-2.26427	0.131129
Osgepl1	-0.232187	-1.17461	-2.264	0.131176
Strn	-0.0930628	-1.06663	-2.26266	0.131484
Tmed3	0.103787	1.07459	2.2625	0.131512
Kit	-0.145113	-1.10582	-2.2613	0.131764
Rnf111	-0.0931531	-1.0667	-2.26085	0.131863
Zfyve9	-0.106287	-1.07645	-2.25977	0.132073
Ripply3	-0.341831	-1.26736	-2.25922	0.132163
Mpp2	0.236995	1.17854	2.25897	0.132204
Arhgap44	0.19318	1.14328	2.25782	0.132406
Rbpms2	0.25261	1.19136	2.2561	0.132799
Mepce	-0.127383	-1.09231	-2.2559	0.132835
Aff1	-0.0973839	-1.06983	-2.25584	0.132843
Cgnl1	-0.0725537	-1.05158	-2.2556	0.132895
Mindy2	-0.0968728	-1.06945	-2.25558	0.132895
E330009J07Rik	-0.139093	-1.10121	-2.25517	0.132973
Slc39a14	0.139177	1.10128	2.255	0.133
Rnaset2b	-0.803403	-1.74521	-2.25498	0.133
Zfp618	0.409287	1.32803	2.25481	0.133035
Btg1	0.143998	1.10496	2.25414	0.133192
Zfp951	-0.259759	-1.19728	-2.25346	0.133322
Ddx11	-0.161336	-1.11832	-2.25299	0.133428
Nek3	0.259691	1.19722	2.25296	0.133428
Stard13	-0.0915274	-1.0655	-2.25275	0.133469
A930004J17Rik	-0.246618	-1.18642	-2.2523	0.133522
Osgin1	-0.284809	-1.21825	-2.25225	0.133526
Slc7a2	-0.983659	-1.97747	-2.25156	0.13366
Hhat	0.283328	1.217	2.25143	0.133666
Ikbkb	-0.0771846	-1.05496	-2.25019	0.133914
Htt	-0.0982722	-1.07049	-2.24826	0.134288
Plekhb2	0.08783	1.06277	2.24609	0.134753
Cep120	-0.0920987	-1.06592	-2.2456	0.134854
Ppip5k2	-0.0937751	-1.06716	-2.24459	0.135047
Chd1l	-0.160619	-1.11777	-2.24456	0.135047
Bahcc1	-0.118064	-1.08528	-2.24436	0.135078
Magi3	-0.0935043	-1.06696	-2.24348	0.135258
Hyal2	0.0849037	1.06062	2.24316	0.135316
C1galt1	-0.107523	-1.07738	-2.24288	0.135376
Sgce	0.139978	1.10189	2.24204	0.135548
Abraxas1	-0.247471	-1.18712	-2.24187	0.135578
Aunip	0.439732	1.35635	2.24179	0.135592
Efcc1	0.619115	1.53593	2.23949	0.136032
Rfc5	0.169936	1.12501	2.23824	0.136289
Ang	0.444534	1.36087	2.23724	0.136456
Smad4	-0.0921286	-1.06594	-2.23703	0.136492
Elk3	-0.0794856	-1.05664	-2.23679	0.136536
Trnau1ap	-0.189424	-1.14031	-2.23664	0.136561
Med13	-0.0892442	-1.06381	-2.23529	0.136815
Ddx47	-0.0953793	-1.06835	-2.23521	0.136824
Alg6	-0.143174	-1.10433	-2.23432	0.137026
Gdpd5	-0.104942	-1.07545	-2.23399	0.137096
Stk17b	0.126205	1.09142	2.23315	0.137273
Bmx	0.207055	1.15433	2.23298	0.137304
Vegfd	-0.385366	-1.30619	-2.23287	0.13731
Krit1	-0.106106	-1.07632	-2.23213	0.137455
Unc13d	0.400642	1.32009	2.23189	0.137503
Dr1	-0.092313	-1.06608	-2.2307	0.137786
Atpif1	0.120425	1.08706	2.22893	0.138135
Zfp422	-0.112031	-1.08075	-2.22854	0.138223
Togaram1	-0.093884	-1.06724	-2.22832	0.138267
Stra6	-0.525556	-1.43949	-2.22757	0.13842
Polk	-0.187413	-1.13872	-2.22666	0.138597
Hipk3	-0.0805673	-1.05743	-2.22639	0.138661
Slc30a1	-0.153423	-1.1122	-2.22578	0.138765
Ccdc30	0.507018	1.42111	2.22548	0.138829
Gm6553	0.65102	1.57028	2.22537	0.138852
Nol7	-0.119679	-1.08649	-2.22501	0.138926
Zbtb4	-0.0965965	-1.06925	-2.22487	0.138949
Sdhd	0.0772748	1.05502	2.22479	0.138963
Ncoa2	-0.0947942	-1.06791	-2.22311	0.139342
Gimap5	-0.102289	-1.07348	-2.22302	0.139358
H2-Q4	0.148257	1.10823	2.22296	0.139366
Ubl7	0.0931629	1.06671	2.22235	0.139514
Etfb	-0.60557	-1.52158	-2.22208	0.139563
Lats1	-0.107346	-1.07725	-2.22134	0.139709
Sap30	0.195372	1.14502	2.22121	0.139723
Gm1976	-0.41922	-1.3372	-2.22073	0.139827
Dapk2	0.198612	1.14759	2.22052	0.139878
Dgkz	-0.093242	-1.06676	-2.2203	0.139928
Uqcr11	0.141651	1.10317	2.21967	0.140052
Zbtb14	-0.139373	-1.10143	-2.21865	0.14026
Txndc16	0.10698	1.07697	2.21862	0.14026
Drc3	0.482168	1.39684	2.21807	0.140365
Tns1	-0.110033	-1.07925	-2.21763	0.140452
Ms4a4d	-0.596075	-1.5116	-2.21753	0.140471
Alg10b	0.0794781	1.05664	2.21743	0.140474
Zfp770	-0.148854	-1.10869	-2.21705	0.140527
Gm48768	-0.467201	-1.38242	-2.217	0.140535
Cyp4f13	-0.213301	-1.15934	-2.21658	0.140633
Ncaph	0.256011	1.19417	2.21603	0.140751
B4galt5	0.109087	1.07855	2.21586	0.140787
Scly	0.138603	1.10084	2.21558	0.140839
St6gal1	0.168703	1.12405	2.21519	0.140916
Ablim1	-0.0901979	-1.06452	-2.21505	0.14094
Hibch	-0.160136	-1.11739	-2.21456	0.141057
Prkag1	-0.102019	-1.07327	-2.21446	0.141076
Uhrf1	0.152299	1.11134	2.214	0.14117
Csrnp1	0.220231	1.16492	2.21376	0.141213
Fzd9	0.435988	1.35284	2.21227	0.141546
Slc2a6	0.368564	1.29107	2.21167	0.141672
Ckap5	0.0984644	1.07063	2.2114	0.141715
Synm	-0.116832	-1.08435	-2.21129	0.141737
Zfp780b	-0.210675	-1.15723	-2.21055	0.141907
2900041M22Rik	0.461683	1.37715	2.20958	0.142139
Tasor	-0.138334	-1.10063	-2.20902	0.142254
Sik3	-0.0986787	-1.07079	-2.20731	0.142615
Ank3	0.672914	1.59429	2.20626	0.142845
Arl4c	0.235962	1.17769	2.20568	0.142972
Asph	0.125935	1.09121	2.20506	0.143113
1500009L16Rik	-0.866526	-1.82327	-2.20434	0.143286
Vegfa	0.239329	1.18044	2.20406	0.143344
Sox12	-0.406784	-1.32573	-2.20405	0.143344
Mgll	-0.200959	-1.14946	-2.20378	0.143401
Slc22a4	0.325571	1.25316	2.20325	0.14351
Mapt	-0.652779	-1.57219	-2.20319	0.143514
Hoxd8	0.690565	1.61392	2.2031	0.143527
C330018D20Rik	0.256081	1.19423	2.20286	0.143544
Rian	-1.10542	-2.15162	-2.20225	0.143686
Camk2d	0.0983214	1.07053	2.19985	0.144245
R3hdm1	-0.0811803	-1.05788	-2.19842	0.144554
Fancd2	0.271814	1.20732	2.19554	0.145239
Adcy9	-0.185808	-1.13745	-2.19496	0.145354
Prokr2	1.03388	2.04752	2.19482	0.145386
Dnm2	-0.0781421	-1.05566	-2.19468	0.145409
Timm23	0.28824	1.22115	2.19457	0.145434
Zzz3	-0.0781883	-1.05569	-2.19375	0.145614
Serpinb6b	0.128262	1.09298	2.19339	0.145684
Suv39h1	0.16584	1.12182	2.19256	0.145847
Mrpl50	0.114065	1.08227	2.19189	0.145993
Tbkbp1	-0.1217	-1.08802	-2.19149	0.146069
Mis12	0.0902101	1.06453	2.19122	0.146114
Zfp276	-0.120666	-1.08724	-2.19037	0.146298
Slc27a1	0.36032	1.28371	2.19034	0.146298
Nwd1	0.696498	1.62057	2.19034	0.146298
Me3	0.279981	1.21418	2.18872	0.146651
Prxl2a	0.146399	1.1068	2.1884	0.146678
Gm6598	-1.26286	-2.39971	-2.18744	0.146888
Fbxo4	-0.167814	-1.12336	-2.18696	0.147013
Ndufaf5	0.172908	1.12733	2.18677	0.147036
Ocln	-0.0861491	-1.06153	-2.18662	0.147047
Dennd5b	-0.0955114	-1.06844	-2.18642	0.147096
Plekhg3	0.450162	1.36619	2.18611	0.147168
Kcp	-0.289834	-1.2225	-2.18557	0.147294
Uqcc3	0.15962	1.11699	2.18257	0.147959
Pask	0.186585	1.13807	2.18237	0.148
Atp5k	0.203154	1.15121	2.18158	0.148176
Zwilch	0.257545	1.19544	2.18142	0.148213
Slc25a37	-0.119167	-1.08611	-2.18061	0.148397
Pcdhb7	0.263384	1.20029	2.1801	0.148501
Pkd1l1	0.665911	1.58657	2.18	0.148521
Agfg1	-0.0795194	-1.05667	-2.17974	0.148588
Gm19590	0.218369	1.16342	2.17971	0.148589
Exo1	0.294266	1.22626	2.17893	0.148747
Coro2b	-0.140513	-1.1023	-2.17873	0.148781
Tmem63a	0.114688	1.08274	2.17845	0.148844
Spen	-0.10797	-1.07771	-2.17811	0.148919
D430019H16Rik	0.351283	1.27569	2.17772	0.148985
Hdgf	0.0763081	1.05432	2.17541	0.149505
Gm19721	-0.490946	-1.40537	-2.17449	0.149706
Mpst	0.165925	1.12188	2.17428	0.149749
Ssh1	-0.0917338	-1.06565	-2.17399	0.149818
Dennd4c	-0.0932849	-1.0668	-2.17273	0.150074
Mfsd2a	-0.440567	-1.35714	-2.17246	0.150122
Kansl1	-0.0719833	-1.05116	-2.17169	0.150288
Mmp23	-0.883931	-1.8454	-2.17155	0.150311
Neto2	0.295637	1.22743	2.17063	0.150521
Apbb2	-0.133064	-1.09662	-2.16923	0.150828
Wnt9a	0.245266	1.18531	2.16893	0.150897
Gpd1	0.634143	1.55202	2.16817	0.151053
Knl1	0.362303	1.28548	2.16804	0.151066
Camk2a	0.415339	1.33361	2.16801	0.151066
Tpra1	0.104254	1.07494	2.16786	0.151088
Mcat	0.162677	1.11936	2.16778	0.151105
Dock9	-0.114664	-1.08272	-2.16703	0.151258
Bbs1	-0.191476	-1.14193	-2.1662	0.151449
Nectin1	0.248082	1.18763	2.16463	0.151861
Mtfmt	-0.176084	-1.12981	-2.16416	0.151923
Arl6ip6	0.130316	1.09453	2.16397	0.151949
Ankrd27	-0.0845302	-1.06034	-2.16192	0.152402
Il18rap	0.271651	1.20719	2.16177	0.152432
Mef2c	-0.155329	-1.11368	-2.16176	0.152432
Rft1	-0.14374	-1.10477	-2.16086	0.152635
Fzd1	0.170732	1.12563	2.16044	0.152748
Sp2	-0.14485	-1.10562	-2.15954	0.152977
Ndufs2	0.0775377	1.05522	2.15933	0.153014
Fbxo48	0.337236	1.26333	2.15904	0.153053
Spaar	0.229879	1.17274	2.15904	0.153053
Snrpe	0.110519	1.07962	2.15864	0.15313
Sgk1	0.138342	1.10064	2.15861	0.15313
Nod2	0.120184	1.08687	2.15856	0.153131
Atad2	0.161839	1.11871	2.15793	0.153267
Mical1	0.0906309	1.06484	2.15731	0.153387
Tcf4	-0.0745871	-1.05306	-2.15712	0.153431
Hook3	-0.0926226	-1.06631	-2.15701	0.153457
Ccdc9b	-0.0811951	-1.05789	-2.15537	0.153832
Mef2a	-0.0723885	-1.05146	-2.15431	0.154083
Paqr5	-0.197834	-1.14698	-2.15405	0.154143
Gm49327	-0.498946	-1.41318	-2.15368	0.154227
Cabin1	-0.0935653	-1.067	-2.1525	0.154507
Sike1	-0.0862947	-1.06164	-2.1523	0.154545
Usp7	-0.0677323	-1.04807	-2.15188	0.154628
Zyg11b	-0.0951824	-1.0682	-2.15143	0.154729
Rhbdf2	-0.0840315	-1.05998	-2.15116	0.154797
Itga9	0.241259	1.18202	2.14791	0.155585
Tmem138	0.158185	1.11588	2.14753	0.155664
Gm16565	0.527569	1.4415	2.1473	0.155725
F11r	0.0783265	1.05579	2.14681	0.155844
BC024978	-0.217314	-1.16257	-2.1445	0.156404
Pkp2	0.331058	1.25794	2.14402	0.156515
6430548M08Rik	-0.133167	-1.0967	-2.14351	0.156635
Trib3	-0.14673	-1.10706	-2.14331	0.156685
Zfp598	-0.0909427	-1.06507	-2.14317	0.156714
Lyst	-0.108766	-1.07831	-2.14297	0.156747
Agtrap	0.104776	1.07533	2.14201	0.156974
Rplp0	0.089658	1.06412	2.14198	0.156976
Zcwpw1	0.402223	1.32154	2.14174	0.157008
Hipk1	-0.0886583	-1.06338	-2.14162	0.157029
Zfyve1	0.125395	1.09081	2.14116	0.157148
Twf2	-0.119244	-1.08617	-2.14095	0.157193
Syk	0.236297	1.17796	2.14062	0.15722
Pcdhb19	-0.171354	-1.12611	-2.14031	0.157283
Mbd6	-0.1399	-1.10183	-2.14003	0.157334
Nebl	-0.115478	-1.08333	-2.14	0.157336
Nsg1	0.245333	1.18537	2.13832	0.15777
Myo6	-0.0833523	-1.05948	-2.13803	0.15784
Cldnd1	0.112903	1.0814	2.13704	0.15807
Amz1	0.167423	1.12305	2.13687	0.158107
Lgals8	-0.0794598	-1.05662	-2.13597	0.158326
Gramd4	0.114001	1.08223	2.13557	0.158406
Thoc2	-0.109497	-1.07885	-2.1355	0.158418
Srgap1	-0.0956524	-1.06855	-2.13516	0.15849
Tdp1	0.163648	1.12012	2.13438	0.158704
Serpina3f	0.509445	1.4235	2.13406	0.158792
Shtn1	0.308795	1.23867	2.13394	0.158814
Cecr2	-0.148694	-1.10857	-2.13393	0.158814
Yae1d1	-0.152628	-1.11159	-2.1332	0.158995
Ly6a	-0.0911077	-1.06519	-2.13315	0.159
Polr1b	-0.12216	-1.08836	-2.13302	0.159018
AU021092	0.0755902	1.05379	2.13301	0.159018
Tpd52	-0.0973572	-1.06981	-2.13281	0.159062
Layn	-0.087083	-1.06222	-2.1324	0.159168
Arfgap3	0.0947265	1.06786	2.13225	0.15919
Rasgrp4	-0.790069	-1.72916	-2.13222	0.159192
Dse	-0.396732	-1.31652	-2.13206	0.159227
Malat1	-0.291513	-1.22392	-2.13087	0.159525
Clock	-0.08838	-1.06318	-2.1307	0.15955
Ifngr2	0.0861328	1.06152	2.13048	0.159596
Yipf6	-0.0824556	-1.05882	-2.13037	0.159619
Prpf4	-0.105041	-1.07552	-2.13022	0.159648
Oma1	-0.133294	-1.0968	-2.12891	0.159969
Hpn	0.311463	1.24097	2.12831	0.160119
Igf2bp2	0.459693	1.37525	2.12752	0.160323
Tc2n	0.518867	1.43283	2.12738	0.160357
Fam13b	0.104028	1.07477	2.12717	0.1604
Eif4g3	-0.0610291	-1.04321	-2.1271	0.1604
Fggy	0.279365	1.21366	2.12664	0.160488
Usp54	-0.0742414	-1.05281	-2.12647	0.160531
Ip6k3	0.563391	1.47774	2.12613	0.160585
Acap1	0.47057	1.38566	2.12605	0.1606
Ppp4r1	-0.0750135	-1.05337	-2.12585	0.160627
Mau2	-0.0832321	-1.05939	-2.1258	0.160631
Stab1	-0.0666575	-1.04729	-2.12569	0.160655
Gm15853	-0.520501	-1.43445	-2.12517	0.160787
Slc35b1	-0.104525	-1.07514	-2.1249	0.160845
Ctsb	0.178992	1.13209	2.12478	0.160864
Slco5a1	-0.283179	-1.21687	-2.12449	0.160924
Abhd13	-0.0957916	-1.06865	-2.12413	0.161005
Ehd4	0.0853955	1.06098	2.12404	0.161019
Jarid2	-0.138847	-1.10102	-2.12376	0.161063
Sco1	-0.166538	-1.12236	-2.12372	0.161066
Zscan22	-0.121305	-1.08772	-2.12336	0.161147
Micos10	0.0827788	1.05906	2.12333	0.161147
Foxd2os	0.382956	1.30401	2.12312	0.161185
Nudt4	0.193367	1.14343	2.1224	0.161333
Bmp4	0.206337	1.15375	2.12215	0.161376
Dnd1	-0.725986	-1.65403	-2.12183	0.161446
Pclaf	0.31199	1.24142	2.11987	0.161947
Pcm1	-0.093584	-1.06702	-2.11933	0.162094
Ivns1abp	-0.0689798	-1.04897	-2.11924	0.162115
Scd2	0.0806712	1.05751	2.11885	0.162207
Asrgl1	-0.209893	-1.1566	-2.1178	0.162471
Mgat4b	0.0898648	1.06427	2.11752	0.162547
Dbr1	0.14127	1.10288	2.11581	0.162959
Mypop	-0.282491	-1.21629	-2.1153	0.163072
Nanos1	-0.182854	-1.13513	-2.11529	0.163072
Rnaseh2b	0.145191	1.10588	2.1152	0.163072
Hspa1a	-0.397441	-1.31717	-2.11474	0.163184
Psmg4	0.183129	1.13534	2.11431	0.163289
Gramd1b	0.27874	1.21313	2.11408	0.163335
Slc23a2	-0.0829383	-1.05917	-2.11401	0.16334
Ctcf	-0.0841122	-1.06004	-2.1137	0.163426
Ptprb	-0.110665	-1.07973	-2.11312	0.163571
Vamp2	-0.140937	-1.10262	-2.11282	0.163656
Ide	-0.0725231	-1.05155	-2.11229	0.163785
Isoc2b	0.39376	1.31381	2.1117	0.16395
Ndufa1	0.16148	1.11843	2.11092	0.16415
Wbp4	-0.100824	-1.07239	-2.11055	0.164245
Hjurp	0.18809	1.13925	2.11051	0.164245
Dennd2a	-0.597793	-1.5134	-2.11045	0.164245
Paxbp1	-0.125908	-1.09119	-2.10973	0.164437
Rasal2	-0.112634	-1.0812	-2.1093	0.164534
Zfp809	-0.152169	-1.11124	-2.10913	0.164571
Apbb1ip	-1.16495	-2.24225	-2.10902	0.164598
Itm2a	-0.0903806	-1.06465	-2.10891	0.164614
Ankrd13c	-0.0933306	-1.06683	-2.10755	0.164969
Ssr3	0.0656527	1.04656	2.10731	0.16502
Syt12	0.27777	1.21232	2.1069	0.165127
B4galt1	0.0656591	1.04656	2.10684	0.165139
Ces2c	0.62442	1.54159	2.10657	0.165214
Samd5	0.252016	1.19087	2.10653	0.165217
Ubl4a	-0.102773	-1.07384	-2.1064	0.165249
Gm4366	0.525667	1.4396	2.10604	0.165329
Ttpa	0.701573	1.62628	2.10501	0.165583
Podxl	-0.0893287	-1.06388	-2.10481	0.165622
Ccdc71l	0.144595	1.10542	2.10463	0.165654
Adgre5	-0.112225	-1.08089	-2.10455	0.165671
Nf1	-0.120556	-1.08715	-2.10435	0.165725
BC034090	0.155234	1.1136	2.10401	0.165789
Atp6v1e1	0.113978	1.08221	2.10375	0.165853
Hist1h2ac	1.06279	2.08896	2.10327	0.16596
Naa16	-0.128559	-1.0932	-2.10295	0.166028
Ces2g	0.265925	1.20241	2.10219	0.166208
Tnpo2	0.110829	1.07985	2.10105	0.166464
Smg7	-0.0823763	-1.05876	-2.10049	0.166622
Ndufb11	0.0994042	1.07133	2.09973	0.166827
Phf20	-0.0832707	-1.05942	-2.09937	0.166922
Poc1a	0.306973	1.23711	2.0985	0.167145
Arl4a	-0.187131	-1.1385	-2.09842	0.167162
Txndc9	-0.0857436	-1.06123	-2.09718	0.167474
Kif14	0.448199	1.36434	2.09606	0.167783
Arhgap22	0.265271	1.20186	2.0959	0.167809
Kif21a	-0.441103	-1.35764	-2.09566	0.167853
Ntn4	0.187178	1.13853	2.09529	0.167953
Cul3	-0.0746721	-1.05312	-2.09398	0.168281
Rnf157	0.402439	1.32174	2.09342	0.168417
Slc20a2	0.177283	1.13075	2.09333	0.168427
Tpt1-ps3	0.514526	1.42852	2.09308	0.168455
Fzd6	0.0775064	1.05519	2.09288	0.168505
Car5a	-0.395883	-1.31575	-2.09285	0.168506
Aqp11	-0.306353	-1.23658	-2.09259	0.168546
Cnot6	-0.077665	-1.05531	-2.0923	0.168606
Taf10	-0.206116	-1.15358	-2.09202	0.168669
Scaf4	-0.112544	-1.08113	-2.09165	0.168754
Pcdhb21	-0.188649	-1.1397	-2.09127	0.168857
Wnk2	-0.223028	-1.16718	-2.09047	0.169052
Kmt2b	-0.0881355	-1.063	-2.09047	0.169052
Gask1b	0.161551	1.11849	2.08974	0.169192
Vldlr	0.229753	1.17263	2.08971	0.169194
Trib2	-0.0987568	-1.07085	-2.08966	0.169194
Unc13b	-0.0846096	-1.0604	-2.08956	0.169215
Cdkn2a	0.714323	1.64071	2.08865	0.169436
Pdlim7	0.0932211	1.06675	2.08827	0.169532
Actl6a	0.078125	1.05565	2.08816	0.169553
Anxa4	-0.0833524	-1.05948	-2.08789	0.169619
Rad54l	0.273831	1.20901	2.08771	0.169645
Tmem205	0.153285	1.1121	2.08701	0.169817
Med30	0.177823	1.13118	2.0868	0.169867
Sertad2	-0.0993105	-1.07126	-2.08642	0.169948
Rnf214	-0.0883922	-1.06318	-2.08576	0.170122
Srgn	-0.0714934	-1.0508	-2.08556	0.170167
U2af1	0.0968922	1.06947	2.08549	0.170167
Pigs	0.112259	1.08092	2.0851	0.170259
Sptbn2	0.144949	1.10569	2.08507	0.17026
Nsl1	0.224725	1.16855	2.08501	0.17027
Paip2b	0.109224	1.07865	2.08366	0.170627
March6	-0.0680593	-1.04831	-2.08365	0.170627
Acp2	0.0955956	1.06851	2.08356	0.170631
Mlf1	0.282683	1.21646	2.08241	0.170933
Wnt5b	0.280734	1.21481	2.08218	0.170979
Nudt18	0.165844	1.12182	2.08216	0.170979
C1ra	0.310792	1.24039	2.08191	0.171019
Ifngr1	0.125496	1.09088	2.07974	0.171632
Oas1g	-0.49435	-1.40869	-2.07955	0.171679
Inpp5f	-0.108234	-1.07791	-2.07906	0.171811
Borcs8	-0.172319	-1.12687	-2.07897	0.171823
Cep128	0.262478	1.19954	2.07865	0.171876
Capn15	-0.164216	-1.12056	-2.07847	0.171916
Tmem50a	0.0755776	1.05378	2.07819	0.171986
Rpl8	0.0779186	1.05549	2.07755	0.172154
H1fx	0.575343	1.49003	2.07712	0.172248
Eme1	0.316157	1.24501	2.07646	0.172435
Nav2	-0.176037	-1.12978	-2.07618	0.172517
Pnkp	0.146712	1.10704	2.0759	0.172574
Clic6	0.127608	1.09248	2.07585	0.172581
Stard6	-0.428929	-1.34623	-2.0758	0.172589
Gulp1	0.119271	1.08619	2.07489	0.172822
Speg	-0.402918	-1.32218	-2.0741	0.173002
Shroom4	-0.1034	-1.0743	-2.07365	0.173105
Zeb2	0.111472	1.08033	2.07292	0.173284
Gm26704	-0.671651	-1.59289	-2.07272	0.173323
Rfx7	-0.0928012	-1.06644	-2.07236	0.173405
Scn1b	0.174048	1.12822	2.07163	0.173566
Atg101	0.11892	1.08592	2.07132	0.17365
Fgd3	0.358986	1.28252	2.06976	0.174058
Nde1	0.0779989	1.05555	2.06933	0.174151
Pitpnm1	0.105395	1.07579	2.06873	0.174316
Mtmr14	0.120437	1.08706	2.06837	0.174397
Npm1	0.0766738	1.05458	2.06786	0.174511
Lamtor3	0.108972	1.07846	2.06768	0.174559
Gm5561	0.507505	1.42159	2.06763	0.174569
Kcnn3	0.567478	1.48193	2.06621	0.174936
Wdr89	0.271907	1.2074	2.06549	0.175092
Dmtf1	-0.113472	-1.08183	-2.06467	0.175313
Fam135a	-0.108962	-1.07845	-2.06463	0.175316
Ccnl1	-0.0969382	-1.0695	-2.06435	0.175392
Hnrnpu	-0.0835167	-1.0596	-2.06375	0.175545
Foxo4	-0.13291	-1.0965	-2.06369	0.175548
Cdk12	-0.109663	-1.07898	-2.06303	0.175736
Ralgapb	-0.0657833	-1.04665	-2.06262	0.175829
Zfat	-0.227132	-1.17051	-2.06201	0.176012
Foxred1	-0.105672	-1.076	-2.06166	0.176106
Tbc1d7	0.208859	1.15577	2.06164	0.176106
Plec	-0.110212	-1.07939	-2.06131	0.176179
Wdr53	0.167421	1.12305	2.06121	0.176188
Nsd1	-0.0814214	-1.05806	-2.0606	0.176348
H19	-1.0306	-2.04288	-2.06011	0.176462
Dclk2	-0.142482	-1.1038	-2.05983	0.176523
5031425E22Rik	-0.192228	-1.14253	-2.05964	0.176577
Sntb1	0.820602	1.76614	2.05935	0.176637
Sdk1	0.312243	1.24164	2.05869	0.176814
Ltbp1	0.231847	1.17434	2.05839	0.176892
H2-Q7	0.194803	1.14457	2.05828	0.176895
Gps2	-0.1348	-1.09794	-2.05821	0.176911
Gm28941	-0.615269	-1.53184	-2.05634	0.17744
Sncg	0.273635	1.20885	2.05614	0.177482
Nol10	-0.125671	-1.09102	-2.05584	0.17757
Hmgcs1	0.0745473	1.05303	2.05579	0.17757
Cep350	-0.117475	-1.08483	-2.05537	0.177674
Mboat2	-0.437388	-1.35415	-2.05488	0.177778
Pxdn	0.126617	1.09173	2.05469	0.177824
Pnn	-0.110054	-1.07927	-2.05433	0.177885
Zfp941	-0.405507	-1.32455	-2.05367	0.178068
Ing5	-0.199751	-1.1485	-2.05312	0.178207
Sgpl1	0.104734	1.0753	2.05273	0.178328
Crebbp	-0.103457	-1.07434	-2.05203	0.178527
Dock8	0.123499	1.08937	2.052	0.178527
Maco1	-0.106074	-1.0763	-2.05188	0.178554
Lif	0.306938	1.23708	2.05153	0.178655
Morn4	0.301117	1.2321	2.05098	0.178777
Man1b1	0.0650284	1.04611	2.05087	0.178805
Kdm6b	-0.108482	-1.07809	-2.05069	0.178841
Ppp4r1l-ps	-0.150027	-1.10959	-2.04999	0.179022
Eif4h	0.0651089	1.04616	2.04921	0.179214
Naip2	0.17772	1.13109	2.04918	0.179215
Mpped2	-0.477751	-1.39257	-2.049	0.17925
Sinhcaf	0.20299	1.15108	2.04897	0.179251
Cyp39a1	0.267098	1.20338	2.04881	0.179287
Serpine1	0.283416	1.21707	2.04802	0.179471
Zfp106	-0.0793429	-1.05654	-2.04682	0.179779
Dcaf12l1	0.651407	1.5707	2.04646	0.179872
Chmp6	0.0986188	1.07075	2.04622	0.179925
Abcb10	-0.138987	-1.10113	-2.04617	0.179925
[truncated: 10,942 more rows]

## Sheet: Legend - Dataset EV4
Dataset EV4. Related to Figure 3. Differentially expressed genes (DEG) in Ch25hECKO vs Ch25hfl/fl non-stimulated primary brain microvascular ECs assessed by RNA sequencing. RNA sequencing was performed on primary brain microvascular ECs (pMBMEC) isolated form tamoxifen injected Ch25hfl/fl and Ch25hECKO mice. Confluent cells were left unstimulated (NS) or stimulated with IL-1β. RNA seq was then pe…
