# Supplementary material for: Endothelial cell‐derived oxysterol ablation attenuates experimental autoimmune encephalomyelitis
Source: EMBO Rep. 2023 Jan 30;24(3):e55328. doi: 10.15252/embr.202255328 (PMC9986812; doi:10.15252/embr.202255328)
Supplement: Supplementary file 7 — Dataset EV5 [file EMBR-24-e55328-s002.xlsx]

## Sheet: All Internal standards
Dataset EV5: list of all the internal standards used for the quantification of eicosanoids by HPLC-MS/MS
Provider	Provider Reference	Internal Standard
Cayman Chemical Company	10007975	(+/-)11,12-DHET-d11
Cayman Chemical Company	10006413	(+/-)11(12)-EET (EpETrE)-d11
Cayman Chemical Company	10009994	(+/-)12,13-DiHOME-d4
Cayman Chemical Company	10008040	(+/-)14,15-DHET-d11
Cayman Chemical Company	10009532	(+/-)8(9)-EET (EpETrE)-d11
Cayman Chemical Company	10009998	(+/-)8,9-DHET-d11
Cayman Chemical Company	10009995	(+/-)9(10)-EpOME-d4
Cayman Chemical Company	10009993	(+/-)9,10-DiHOME-d4
Cayman Chemical Company	319500	11-dehydro Thromboxane B2-d4
Cayman Chemical Company	334570	12(S)-HETE-d8
Cayman Chemical Company	338610	13(S)-HODE-d4
Cayman Chemical Company	10010606	13,14-dihydro-15-keto Prostaglandin E2-d4
Cayman Chemical Company	338620	13-OxoODE-d3
Cayman Chemical Company	334720	15(S)-HETE-d8
Cayman Chemical Company	318570	15-deoxy-Delta12,14-Prostaglandin J2-d4
Cayman Chemical Company	10009584	2,3-dinor Thromboxane B2-d9
Cayman Chemical Company	390030	20-HETE-d6
Cayman Chemical Company	29382	5(6)-EpETrE-d11
Cayman Chemical Company	10007737	5(S),6(R)-Lipoxin A4-d5
Cayman Chemical Company	334230	5(S)-HETE-d8
Cayman Chemical Company	10006654	5-iPF2alpha-VI-d11
Cayman Chemical Company	334250	5-OxoETE-d7
Cayman Chemical Company	315210	6-keto Prostaglandin F1alpha-d4
Cayman Chemical Company	316350	8-iso Prostaglandin F2alpha-d4
Cayman Chemical Company	338410	9(S)-HODE-d4
Cayman Chemical Company	338420	9-OxoODE-d3
Cayman Chemical Company	390010	Arachidonic Acid-d8
Cayman Chemical Company	10005057	Docosahexaenoic Acid-d5
Cayman Chemical Company	10005056	Eicosapentaenoic Acid-d5
Cayman Chemical Company	10006654	iPF2α-VI-d4
Cayman Chemical Company	10006198	Leukotriene C4-d5
Cayman Chemical Company	10006199	Leukotriene D4-d5
Cayman Chemical Company	10007858	Leukotriene E4-d5
Cayman Chemical Company	390150	Linoleic Acid-d4
Cayman Chemical Company	320110	LTB4-d4
Cayman Chemical Company	311210	Prostaglandin B2-d4
Cayman Chemical Company	312000	Prostaglandin D1-d4
Cayman Chemical Company	312010	Prostaglandin D2-d4
Cayman Chemical Company	314010	Prostaglandin E2-d4
Cayman Chemical Company	11184	Resolvin D2-d5
Cayman Chemical Company	10009039	tetranor-PGDM-d6
Cayman Chemical Company	314840	tetranor-PGEM-d6
Cayman Chemical Company	319030	Thromboxane B2-d4

## Sheet: Legend - Dataset EV5
Dataset EV5. Related to Figure 4. Internal standards used for for the quantification of eicosanoids by HPLC-MS/MS in the supernatant of pMBMECs isolated from Ch25hfl/fl mice and Ch25hECKO mice. Cells were left unstimulated (NS) or stimulated by IL-1β. "Fig. 4G - Internal standards" sheet indicates internal standards used for the quantification of eicosanoids shown in Figure 4G. "All Internal stan…
